# Supplementary material for: Genetic Identification and Transcriptome Analysis of Lintless and Fuzzless Traits in Gossypium arboreum L
Source: Int J Mol Sci. 2020 Feb 29;21(5):1675. doi: 10.3390/ijms21051675 (PMC7084617; doi:10.3390/ijms21051675)
Supplement: Supplementary file 1 [file ijms-21-01675-s001.zip]

Archive with 7 entries (7 files):
- figure S1.jpg
- figure S2.jpg
- figure S3.jpg
- figure S4.jpg
- figure S5.jpg
- figure S6.jpg
- Supplementary tables.xlsx
