# Supplementary material for: Genetic Identification and Transcriptome Analysis of Lintless and Fuzzless Traits in Gossypium arboreum L
Source: Int J Mol Sci. 2020 Feb 29;21(5):1675. doi: 10.3390/ijms21051675 (PMC7084617; doi:10.3390/ijms21051675)
Supplement: Supplementary file 1 [file ijms-21-01675-s001.zip › Supplementary tables.xlsx]

## Sheet: Table S1
Table S1 The CPI number of accessions with fibre related traits
Name in this study	Name of accessions	CPI
#6	#6	154348
#47	#47	154354
A2_106 (lintless)	A2 106	154402
CHANG ZI #1 (fuzzless2)	CHANG ZI NO.1	154420
NANTONG	NANTONG fuzzless	154423
NAN.GINGJING	NAN. GINGJING	154433
BANI	BANI	154442
JAI.ZIHUA (fuzzless1)	JAI. ZIHUA	154435

## Sheet: Table S2
Table S2 Primers used in this study
Primer ID	Primer Sequence	Useage
SNP016_018_A1	CAACTGTTTCCTCTACTCGGGCTC	KASP, distinguish A2_106 and BM13H
SNP016_018_A2	CAACTGTTTCCTCTACTCGGGCTT
SNP016_018_C	CCAAACAAAGCACCGCAAACC
SNP019_021_A1	GCATTGACGCCATTGTAGAGAGC	KASP, distinguish A2_106 and BM13H
SNP019_021_A2	GCATTGACGCCATTGTAGAGAGG
SNP019_021_C	GTATTCGGTGGCTGACTCGTAATC
SNP022_024_A1	CAGTTAGTTTGGCCCCTACGAT	KASP, distinguish A2_106 and BM13H
SNP022_024_A2	CAGTTAGTTTGGCCCCTACGAA
SNP022_024_C	CACGGTGTATGATTTTGAGACGC
SNP025_027_A1	CCACCATTTGATAGGATATCCCAC	KASP, distinguish A2_106 and BM13H
SNP025_027_A2	CCACCATTTGATAGGATATCCCAG
SNP025_027_C	AGAGGGTATTTGATTTCCTAAGGG
XY043	GTTCCACCAAAGAGGGTATTTG	Sequence clone of Ga_HD-1
XY058	TCAAGCATTATTGCACATTACGG
SNP001_003_A1	CACATGGCTCAATGGGAGAGTG	KASP, distinguish fuzzless accessions and BM13H
SNP001_003_A2	CACATGGCTCAATGGGAGAGTT
SNP001_003_C	GCCGATGAAGACGTGAACCTA
SNP004_006_A1	CGGAGATGAAAAGGAGGAGGAGTT	KASP, distinguish fuzzless accessions and BM13H
SNP004_006_A2	CGGAGATGAAAAGGAGGAGGAGGA
SNP004_006_C	ATCCCACTAGCAGCATTGACGT
SNP010_012_A1	GGTCTAGTAAATCGCGTGGTAGTC	KASP, distinguish fuzzless accessions and BM13H
SNP010_012_A2	GGTCTAGTAAACCACGTGGTAGTT
SNP010_012_C	GTACGCATGGCAATTCACGT

## Sheet: Table S3
Table S3 Summary of RNA-seq results
Name	timepoint	Q20(%)	Q30(%)	GC Content(%)	clean read pairs	mapped read pairs	mapped percentage	mutiple alignements
LL_0dpa_1	A2_106_0dpa_1	98.06	95.23	44.8	46250592	38360968	82.9416	1986607
LL_0dpa_2	A2_106_0dpa_2	98	95.15	44.85	66007742	54458006	82.5025	2843159
LL_0dpa_3	A2_106_0dpa_3	98.11	95.31	44.72	57179452	47901414	83.7738	1995470
FL1_0dpa_1	JAI.ZIHUA_0dpa_1	98.09	95.26	44.9	45424190	37228352	81.9571	2310496
FL1_0dpa_2	JAI.ZIHUA_0dpa_2	97.92	94.9	44.97	41113806	33623284	81.781	2204641
FL1_0dpa_3	JAI.ZIHUA_0dpa_3	98.01	95.12	44.84	16225307	35886026	221.173	2428521
FL2_0dpa_1	Chang Zi #1_0dpa_1	97.94	94.99	44.83	51446796	42255996	82.1353	2541654
FL2_0dpa_2	Chang Zi #1_0dpa_2	97.96	94.97	45.16	59167244	48630316	82.1913	2854093
FL2_0dpa_3	Chang Zi #1_0dpa_3	98.08	95.25	45.03	62559598	50756542	81.1331	3532675
Normal_0dpa_1	BM13H_0dpa_1	98	95.11	45.22	45258682	37707158	83.3148	1761144
Normal_0dpa_2	BM13H_0dpa_2	98.05	95.22	44.73	50501884	41284284	81.748	2453355
Normal_0dpa_3	BM13H_0dpa_3	98	95.09	45.12	52550354	42600928	81.0669	3060080
LL_1dpa_1	A2_106_1dpa_1	97.97	95.08	44.97	58935650	47373442	80.3816	3924672
LL_1dpa_2	A2_106_1dpa_2	98.03	95.16	44.94	48489060	40303528	83.1188	1861957
LL_1dpa_3	A2_106_1dpa_3	96.83	92.66	45.1	48049622	38765262	80.6776	3128673
FL1_1dpa_1	JAI.ZIHUA_1dpa_1	98.04	95.16	44.91	58935650	47373442	80.3816	3924672
FL1_1dpa_2	JAI.ZIHUA_1dpa_2	97.8	94.42	44.89	48489060	40303528	83.1188	1861957
FL1_1dpa_3	JAI.ZIHUA_1dpa_3	98.05	95.18	45.21	48049622	38765262	80.6776	3128673
FL2_1dpa_1	Chang Zi #1_1dpa_1	97.93	94.94	45.09	56407666	46679370	82.7536	2190073
FL2_1dpa_2	Chang Zi #1_1dpa_2	97.93	94.91	45.16	61683508	50782446	82.3274	2601488
FL2_1dpa_3	Chang Zi #1_1dpa_3	97.91	94.9	45.16	61632358	51309896	83.2516	2312789
Normal_1dpa_1	BM13H_1dpa_1	97.97	94.9	44.94	56290844	46386084	82.4043	2389326
Normal_1dpa_2	BM13H_1dpa_2	97.88	94.69	44.87	41518088	34236302	82.4612	1943484
Normal_1dpa_3	BM13H_1dpa_3	98.02	95	44.8	44182204	36556032	82.7393	1955887
LL_3dpa_1	A2_106_3dpa_1	97.88	94.7	45	54649968	44909820	82.1772	2397215
LL_3dpa_2	A2_106_3dpa_2	97.98	94.93	44.95	51497500	41688928	80.9533	2992463
LL_3dpa_3	A2_106_3dpa_3	97.97	94.91	44.99	52472746	42756850	81.4839	3018215
FL1_3dpa_1	JAI.ZIHUA_3dpa_1	97.97	94.97	44.85	48590892	39282146	80.8426	2509246
FL1_3dpa_2	JAI.ZIHUA_3dpa_2	97.89	94.83	44.83	48686926	39309876	80.7401	2888539
FL1_3dpa_3	JAI.ZIHUA_3dpa_3	97.94	94.82	45.05	41149408	33370378	81.0956	2161767
FL2_3dpa_1	Chang Zi #1_3dpa_1	98.04	95.06	44.95	48172226	39905218	82.8386	2249303
FL2_3dpa_2	Chang Zi #1_3dpa_2	97.86	94.78	44.99	51528802	42009050	81.5254	2559237
FL2_3dpa_3	Chang Zi #1_3dpa_3	97.94	94.88	45.14	51156034	41826706	81.763	2679132
Normal_3dpa_1	BM13H_3dpa_1	97.8	94.76	44.99	46355298	38198060	82.4028	1853621
Normal_3dpa_2	BM13H_3dpa_2	97.84	94.78	45.02	48136066	39347704	81.7427	2158141
Normal_3dpa_3	BM13H_3dpa_3	97.91	94.64	44.76	44437522	36489578	82.1143	2053502
LL_5dpa_1	A2_106_5dpa_1	98.02	95.06	44.8	46563222	38650742	83.007	2048583
LL_5dpa_2	A2_106_5dpa_2	97.81	94.77	45.05	48724524	40215304	82.5361	2209106
LL_5dpa_3	A2_106_5dpa_3	97.87	94.81	45.22	43296660	36028600	83.2133	1655074
FL1_5dpa_1	JAI.ZIHUA_5dpa_1	97.9	94.84	45.12	54062166	44435038	82.1925	2582178
FL1_5dpa_2	JAI.ZIHUA_5dpa_2	97.72	94.43	45.19	52035336	41171650	79.1225	3867708
FL1_5dpa_3	JAI.ZIHUA_5dpa_3	97.72	94.42	45.59	48902224	39228142	80.2175	3119464
FL2_5dpa_1	Chang Zi #1_5dpa_1	97.5	94.1	45.18	54172738	44727126	82.5639	2542763
FL2_5dpa_2	Chang Zi #1_5dpa_2	97.56	94.22	45.13	47542832	39281572	82.6235	2310431
FL2_5dpa_3	Chang Zi #1_5dpa_3	97.56	94.17	45.21	58889672	48372380	82.1407	2805359
Normal_5dpa_1	BM13H_5dpa_1	97.89	94.81	45.12	45348402	37614646	82.9459	1812934
Normal_5dpa_2	BM13H_5dpa_2	98.14	95.37	45.05	59699876	48866816	81.8541	2949937
Normal_5dpa_3	BM13H_5dpa_3	98.12	95.33	44.94	55070314	43947520	79.8026	4118928

## Sheet: Table S4
Table S4 List of non-redundant DEGs in the LL vs. Normal groups
DEG_ID	Expression pattern	Description
Ga01G0008	up-regulated	Elongation of fatty acids protein 3-like
Ga01G0051	up-regulated	Protein RADIALIS-like 6
Ga01G0116	up-regulated	Protein DETOXIFICATION 33
Ga01G0117	up-regulated	Polyol transporter 5
Ga01G0119	up-regulated	Polyol transporter 5
Ga01G0131	up-regulated	Metacaspase-3
Ga01G0135	up-regulated	Putative defensin-like protein 157
Ga01G0136	up-regulated	Putative defensin-like protein 165
Ga01G0139	up-regulated	Vacuolar iron transporter homolog 4
Ga01G0184	up-regulated	Aromatic-L-amino-acid decarboxylase
Ga01G0190	up-regulated	Indole-3-acetic acid-amido synthetase GH3.10
Ga01G0191	up-regulated	Photosystem II repair protein PSB27-H1, chloroplastic
Ga01G0194	up-regulated	Protein EPIDERMAL PATTERNING FACTOR 1
Ga01G0217	up-regulated	Acyl-coenzyme A oxidase 3, peroxisomal
Ga01G0229	up-regulated	Protein TIFY 9
Ga01G0236	up-regulated	Bidirectional sugar transporter SWEET15
Ga01G0253	up-regulated	17.9 kDa class I heat shock protein
Ga01G0269	up-regulated	Tuberculostearic acid methyltransferase UfaA1
Ga01G0272	up-regulated	Tuberculostearic acid methyltransferase UfaA1
Ga01G0410	up-regulated	D-lactate dehydrogenase [cytochrome], mitochondrial
Ga01G0480	up-regulated	Rust resistance kinase Lr10
Ga01G0562	up-regulated	Receptor-like protein 12
Ga01G0566	up-regulated	Protein LIGHT-DEPENDENT SHORT HYPOCOTYLS 10
Ga01G0569	up-regulated	EP1-like glycoprotein 4
Ga01G0587	up-regulated	Bardet-Biedl syndrome 2 protein homolog
Ga01G0591	up-regulated	Fiber Fb17-like protein
Ga01G0665	up-regulated	Uncharacterized protein
Ga01G0666	up-regulated	Putative RING-H2 finger protein ATL19
Ga01G0671	up-regulated	Protein DOWN-REGULATED IN DIF1 11
Ga01G0707	up-regulated	ABC transporter G family member 9
Ga01G0728	up-regulated	Uncharacterized protein
Ga01G0743	up-regulated	Protein SPOROCYTELESS
Ga01G0754	up-regulated	Calcium-binding protein PBP1
Ga01G0778	up-regulated	Organic cation/carnitine transporter 4
Ga01G0793	up-regulated	Thioredoxin-like protein CXXS1
Ga01G0796	up-regulated	Probable galacturonosyltransferase 12
Ga01G0820	up-regulated	CTD small phosphatase-like protein 2
Ga01G0854	up-regulated	Polyadenylate-binding protein-interacting protein 3
Ga01G0868	up-regulated	Heterodimeric geranylgeranyl pyrophosphate synthase small subunit, chloroplastic
Ga01G0871	up-regulated	Transcription factor MYB97
Ga01G0939	up-regulated	Cytochrome P450 71D8
Ga01G0964	up-regulated	Uncharacterized protein
Ga01G1002	up-regulated	LRR receptor-like serine/threonine-protein kinase
Ga01G1007	up-regulated	BTB/POZ domain-containing protein At1g55760
Ga01G1042	up-regulated	Transcription factor MYB63
Ga01G1048	up-regulated	Indole-3-acetic acid-amido synthetase GH3.17
Ga01G1049	up-regulated	Uncharacterized protein
Ga01G1096	up-regulated	Protein CUP-SHAPED COTYLEDON 3
Ga01G1118	up-regulated	Transport and Golgi organization 2 homolog
Ga01G1119	up-regulated	Transport and Golgi organization 2 homolog
Ga01G1158	up-regulated	Dehydrin ERD10
Ga01G1169	up-regulated	Protein GDAP2 homolog
Ga01G1182	up-regulated	#N/A
Ga01G1196	up-regulated	Chaperone protein dnaJ 11, chloroplastic
Ga01G1249	up-regulated	DNA polymerase epsilon catalytic subunit A, putative
Ga01G1252	up-regulated	1-phosphatidylinositol 4,5-bisphosphate phosphodiesterase beta-1
Ga01G1253	up-regulated	Zinc-finger homeodomain protein 5
Ga01G1296	up-regulated	Polyprotein
Ga01G1314	up-regulated	Putative uncharacterized protein
Ga01G1363	up-regulated	GATA transcription factor 24
Ga01G1406	up-regulated	Tryptophan aminotransferase-related protein 4
Ga01G1429	up-regulated	Zinc finger protein ZAT10
Ga01G1454	up-regulated	Protein MIZU-KUSSEI 1
Ga01G1471	up-regulated	Cytochrome P450 734A1
Ga01G1484	up-regulated	Fibronectin-binding protein PlpA
Ga01G1541	up-regulated	Delta(12)-fatty-acid desaturase FAD2
Ga01G1572	up-regulated	Trihelix transcription factor PTL
Ga01G1583	up-regulated	Sulfite exporter TauE/SafE family protein 4
Ga01G1639	up-regulated	Purple acid phosphatase 3
Ga01G1713	up-regulated	Aluminum-activated malate transporter 5
Ga01G1714	up-regulated	Putative aluminum-activated malate transporter 3
Ga01G1733	up-regulated	ABC transporter C family member 10
Ga01G1816	up-regulated	Linker for activation of T-cells family member 2
Ga01G1827	up-regulated	Probable nucleoredoxin 3
Ga01G1836	up-regulated	B3 domain-containing protein Os03g0120900
Ga01G1877	up-regulated	Transcription factor KUA1
Ga01G1975	up-regulated	Protein PHYTOCHROME KINASE SUBSTRATE 1
Ga01G2028	up-regulated	Uncharacterized oxidoreductase slr1167
Ga01G2056	up-regulated	Ethylene-responsive transcription factor ERF105
Ga01G2109	up-regulated	Respiratory burst oxidase homolog protein C
Ga01G2186	up-regulated	Cytochrome P450 87A3
Ga01G2197	up-regulated	Laccase-4
Ga01G2245	up-regulated	Laccase-2
Ga01G2265	up-regulated	Cyclin-dependent protein kinase inhibitor SMR3
Ga01G2270	up-regulated	Protein TRM32
Ga01G2322	up-regulated	Exocyst complex component EXO70A1
Ga01G2338	up-regulated	Zinc finger protein ZAT12
Ga01G2425	up-regulated	BEL1-like homeodomain protein 8
Ga01G2475	up-regulated	Peroxidase 4
Ga01G2514	up-regulated	CDGSH iron-sulfur domain-containing protein 2 homolog
Ga01G2515	up-regulated	Uncharacterized protein
Ga01G2516	up-regulated	Probable N-acetyltransferase HLS1-like
Ga01G2546	up-regulated	Transcription factor MYB3R-5
Ga01G2549	up-regulated	CLAVATA3/ESR (CLE)-related protein 14
Ga01G2550	up-regulated	LIM domain-containing protein PLIM2c
Ga01G2556	up-regulated	Protein trichome birefringence-like 19
Ga01G2557	up-regulated	Beta-tubulin 1
Ga01G2560	up-regulated	Formin-like protein 5
Ga01G2652	up-regulated	Primary amine oxidase
Ga01G2658	up-regulated	Myeloid leukemia factor 1
Ga01G2672	up-regulated	Putative disease resistance protein RGA3
Ga01G2673	up-regulated	Putative disease resistance protein RGA4
Ga01G2700	up-regulated	Auxin-responsive protein SAUR36
Ga01G2704	up-regulated	Lipid transfer-like protein VAS
Ga01G2743	up-regulated	Inositol oxygenase 4
Ga01G2789	up-regulated	Lariat debranching enzyme
Ga01G2790	up-regulated	tRNA (adenine(58)-N(1))-methyltransferase catalytic subunit TRMT61A
Ga01G2791	up-regulated	#N/A
Ga01G2792	up-regulated	Lariat debranching enzyme
Ga01G2827	up-regulated	Hydroxyproline-rich glycoprotein family protein, putative
Ga02G0003	up-regulated	CLK4-associating serine/arginine rich protein
Ga02G0032	up-regulated	Protein STRICTOSIDINE SYNTHASE-LIKE 5
Ga02G0033	up-regulated	Protein STRICTOSIDINE SYNTHASE-LIKE 5
Ga02G0040	up-regulated	DNA mismatch repair protein MutL
Ga02G0075	up-regulated	Heavy metal-associated isoprenylated plant protein 26
Ga02G0112	up-regulated	Floral homeotic protein PMADS 1
Ga02G0137	up-regulated	Tubby-like F-box protein 5
Ga02G0158	up-regulated	Uncharacterized protein
Ga02G0162	up-regulated	Transcription repressor OFP7
Ga02G0167	up-regulated	Homeobox-leucine zipper protein ATHB-40
Ga02G0190	up-regulated	Probable vacuolar amino acid transporter YPQ1
Ga02G0191	up-regulated	BEL1-like homeodomain protein 4
Ga02G0222	up-regulated	Transcription factor HHO5
Ga02G0223	up-regulated	Peptidyl-prolyl cis-trans isomerase CYP40
Ga02G0224	up-regulated	Patatin-like protein 2
Ga02G0227	up-regulated	Mitogen-activated protein kinase kinase kinase 17
Ga02G0267	up-regulated	Probable N-acetyltransferase HLS1-like
Ga02G0275	up-regulated	Adenylyl-sulfate kinase 1, chloroplastic
Ga02G0284	up-regulated	Cyclin-D1-1
Ga02G0331	up-regulated	Protein VMS1
Ga02G0345	up-regulated	Putative U-box domain-containing protein 50
Ga02G0369	up-regulated	#N/A
Ga02G0407	up-regulated	Zinc-finger homeodomain protein 1
Ga02G0417	up-regulated	Protein MARD1
Ga02G0435	up-regulated	Tetraspanin-8
Ga02G0451	up-regulated	Heavy metal-associated isoprenylated plant protein 23
Ga02G0454	up-regulated	Capsid protein
Ga02G0460	up-regulated	Crocetin glucosyltransferase, chloroplastic
Ga02G0474	up-regulated	Uncharacterized protein
Ga02G0802	up-regulated	Probable acyl-activating enzyme 10
Ga02G0875	up-regulated	#N/A
Ga02G0917	up-regulated	F17L21.8, putative
Ga02G0920	up-regulated	Probable WRKY transcription factor 75
Ga02G0948	up-regulated	WUSCHEL-related homeobox 1
Ga02G0997	up-regulated	Ubiquitin-conjugating enzyme E2 variant 1A
Ga02G1002	up-regulated	Uncharacterized protein
Ga02G1029	up-regulated	OTU domain-containing protein At3g57810
Ga02G1072	up-regulated	Regulator of nonsense transcripts UPF3
Ga02G1079	up-regulated	Dirigent protein 15
Ga02G1084	up-regulated	Dirigent protein 15
Ga02G1238	up-regulated	ASC1-like protein
Ga02G1268	up-regulated	Protein PRY2, putative
Ga02G1311	up-regulated	Uncharacterized protein
Ga02G1320	up-regulated	Uncharacterized protein
Ga02G1331	up-regulated	Zinc finger protein CONSTANS-LIKE 16
Ga02G1333	up-regulated	Transcription factor MYB62
Ga02G1364	up-regulated	PsbP domain-containing protein 3, chloroplastic
Ga02G1369	up-regulated	Photosystem II 22 kDa protein, chloroplastic
Ga02G1380	up-regulated	Probable calcium-binding protein CML44
Ga02G1381	up-regulated	Probable calcium-binding protein CML44
Ga02G1393	up-regulated	Homeobox-leucine zipper protein HAT14
Ga02G1439	up-regulated	bZIP transcription factor TGA10
Ga02G1459	up-regulated	Arabinogalactan peptide 23
Ga02G1473	up-regulated	Cytochrome P450 98A2
Ga02G1548	up-regulated	Short chain alcohol dehydrogenase, putative
Ga02G1549	up-regulated	Short chain alcohol dehydrogenase, putative
Ga02G1552	up-regulated	B3 domain-containing protein At2g36080
Ga02G1580	up-regulated	Purple acid phosphatase 22
Ga02G1592	up-regulated	Phycocyanobilin
Ga02G1598	up-regulated	5-aminolevulinate synthase, mitochondrial
Ga02G1636	up-regulated	Alpha carbonic anhydrase 7
Ga02G1690	up-regulated	Glutathione S-transferase L3
Ga02G1730	up-regulated	Pyrroline-5-carboxylate synthetase isoform 1
Ga02G1740	up-regulated	ATP-dependent zinc metalloprotease FTSH 8, mitochondrial
Ga02G1741	up-regulated	Uncharacterized protein C24B11.05
Ga02G1759	up-regulated	Putative defensin-like protein 135
Ga02G1775	up-regulated	Uncharacterized protein
Ga02G1784	up-regulated	Ribonuclease 3-like protein 2
Ga02G1785	up-regulated	Ribonuclease 3-like protein 2
Ga02G1794	up-regulated	Xyloglucan endotransglucosylase/hydrolase protein 22
Ga03G0001	up-regulated	Peroxisome biogenesis protein 5
Ga03G0022	up-regulated	Acid phosphatase 1
Ga03G0028	up-regulated	High mobility group B protein 6
Ga03G0054	up-regulated	Uncharacterized protein
Ga03G0055	up-regulated	Transcription factor bHLH61
Ga03G0070	up-regulated	Dual specificity protein kinase shkC
Ga03G0082	up-regulated	Putative disease resistance protein RGA3
Ga03G0166	up-regulated	Protein vav-1
Ga03G0167	up-regulated	Probable nucleoredoxin 1-1
Ga03G0203	up-regulated	Berberine bridge enzyme-like 26
Ga03G0216	up-regulated	Crocetin glucosyltransferase, chloroplastic
Ga03G0229	up-regulated	Selenium-binding protein 2
Ga03G0329	up-regulated	Glutathione s-transferase, putative
Ga03G0330	up-regulated	Probable glutathione S-transferase
Ga03G0332	up-regulated	Non-specific lipid-transfer protein
Ga03G0349	up-regulated	Stem-specific protein TSJT1
Ga03G0361	up-regulated	Photosystem I reaction center subunit II, chloroplastic
Ga03G0363	up-regulated	Random slug protein 5
Ga03G0431	up-regulated	Uncharacterized protein At4g14450, chloroplastic
Ga03G0482	up-regulated	Protein NRT1/ PTR FAMILY 5.2
Ga03G0497	up-regulated	RNA-binding family protein
Ga03G0527	up-regulated	CASP-like protein 1D1
Ga03G0533	up-regulated	F-box/LRR-repeat protein At4g14096
Ga03G0535	up-regulated	Uncharacterized protein
Ga03G0566	up-regulated	Protein MARD1
Ga03G0574	up-regulated	Apyrase 2
Ga03G0624	up-regulated	Transcription factor MYB2
Ga03G0719	up-regulated	Protein EPIDERMAL PATTERNING FACTOR 2
Ga03G0743	up-regulated	Ethylene-responsive transcription factor ERF114
Ga03G0747	up-regulated	Ankyrin repeat-containing protein BDA1
Ga03G0777	up-regulated	Uncharacterized protein
Ga03G0850	up-regulated	Probable receptor-like protein kinase At1g11050
Ga03G0864	up-regulated	Chlorophyllide a oxygenase, chloroplastic
Ga03G0869	up-regulated	WAT1-related protein At4g08300
Ga03G0903	up-regulated	Protein EXORDIUM
Ga03G0943	up-regulated	Uncharacterized protein
Ga03G0958	up-regulated	Zinc finger protein ZAT10
Ga03G1053	up-regulated	#N/A
Ga03G1129	up-regulated	Protein SHI RELATED SEQUENCE 5
Ga03G1169	up-regulated	Probable calcium-binding protein CML41
Ga03G1207	up-regulated	Heat stress transcription factor A-2c, putative
Ga03G1221	up-regulated	StAR-related lipid transfer protein 7, mitochondrial
Ga03G1262	up-regulated	CASP-like protein 4D1
Ga03G1267	up-regulated	Purple acid phosphatase 8
Ga03G1299	up-regulated	Probable polygalacturonase At3g15720
Ga03G1354	up-regulated	30S ribosomal protein 3, chloroplastic
Ga03G1356	up-regulated	AP2/ERF and B3 domain-containing transcription factor RAV1
Ga03G1374	up-regulated	Sphinganine C4-monooxygenase 2
Ga03G1406	up-regulated	NAC transcription factor 29
Ga03G1445	up-regulated	Cytochrome P450 78A5
Ga03G1472	up-regulated	Zinc transporter 7
Ga03G1492	up-regulated	#N/A
Ga03G1499	up-regulated	Isocitrate lyase
Ga03G1502	up-regulated	Peroxidase 3
Ga03G1506	up-regulated	Large ribosomal RNA subunit accumulation protein YCED homolog 2, chloroplastic
Ga03G1566	up-regulated	CRAL-TRIO domain-containing protein YKL091C
Ga03G1580	up-regulated	Pleiotropic drug resistance protein 3
Ga03G1647	up-regulated	Uncharacterized protein
Ga03G1696	up-regulated	Meiosis-specific protein ASY1
Ga03G1760	up-regulated	Phthiotriol/phenolphthiotriol dimycocerosates methyltransferase
Ga03G1775	up-regulated	Protein terminal ear1
Ga03G1797	up-regulated	GDSL esterase/lipase At3g26430
Ga03G1858	up-regulated	Uncharacterized protein
Ga03G1863	up-regulated	NADPH-dependent alkenal/one oxidoreductase, chloroplastic
Ga03G1896	up-regulated	N-alpha-acetyltransferase
Ga03G2009	up-regulated	Protein DETOXIFICATION 12
Ga03G2010	up-regulated	Protein DETOXIFICATION 12
Ga03G2016	up-regulated	Calcium uniporter protein 5, mitochondrial
Ga03G2027	up-regulated	Bidirectional sugar transporter SWEET15
Ga03G2045	up-regulated	Angiotensin-converting enzyme-related protein
Ga03G2087	up-regulated	Early nodulin-like protein 1
Ga03G2104	up-regulated	E3 ubiquitin-protein ligase RMA1H1
Ga03G2121	up-regulated	Micronuclear linker histone polyprotein-like protein
Ga03G2140	up-regulated	Uncharacterized protein At5g23160
Ga03G2153	up-regulated	Indole-3-acetic acid-amido synthetase GH3.6
Ga03G2164	up-regulated	Beta-amylase
Ga03G2201	up-regulated	BTB/POZ domain-containing protein At1g63850
Ga03G2209	up-regulated	Transmembrane protein 53
Ga03G2268	up-regulated	NAC domain-containing protein 104
Ga03G2314	up-regulated	Uncharacterized protein
Ga03G2319	up-regulated	Mitochondrial uncoupling protein 4
Ga03G2364	up-regulated	Polyol transporter 5
Ga03G2368	up-regulated	UPF0496 protein At4g34320
Ga03G2378	up-regulated	Salutaridinol 7-O-acetyltransferase
Ga03G2381	up-regulated	Uncharacterized protein
Ga03G2402	up-regulated	Zinc finger protein ZAT10
Ga03G2411	up-regulated	Progesterone 5-beta-reductase, putative isoform 2
Ga03G2429	up-regulated	UDP-glycosyltransferase 84B1
Ga03G2450	up-regulated	O-acyltransferase WSD1
Ga03G2453	up-regulated	Caffeoyl-CoA O-methyltransferase 2
Ga03G2457	up-regulated	Cyclin-dependent kinase inhibitor 7
Ga03G2527	up-regulated	Protein RADIALIS-like 1
Ga03G2631	up-regulated	Glycine-rich protein 2
Ga03G2636	up-regulated	Actin-depolymerizing factor 5
Ga03G2683	up-regulated	Endochitinase 1
Ga03G2686	up-regulated	Endochitinase 1
Ga03G2701	up-regulated	WAT1-related protein At1g25270
Ga03G2722	up-regulated	#N/A
Ga03G2799	up-regulated	Polygalacturonase QRT3
Ga04G0027	up-regulated	Transcription factor bHLH14
Ga04G0149	up-regulated	Cysteine protease XCP1
Ga04G0211	up-regulated	Probable plastid-lipid-associated protein 4, chloroplastic
Ga04G0216	up-regulated	Macrophage colony-stimulating factor 1 receptor
Ga04G0225	up-regulated	Short-chain dehydrogenase reductase ATA1
Ga04G0235	up-regulated	Expansin-like A1
Ga04G0249	up-regulated	FAD-dependent urate hydroxylase
Ga04G0254	up-regulated	SWI/SNF complex subunit SWI3D
Ga04G0287	up-regulated	Uncharacterized protein
Ga04G0290	up-regulated	12S seed storage protein CRD
Ga04G0304	up-regulated	#N/A
Ga04G0370	up-regulated	L-type lectin-domain containing receptor kinase IX.1
Ga04G0465	up-regulated	E3 ubiquitin-protein ligase RMA1H1
Ga04G0471	up-regulated	MLP-like protein 423
Ga04G0476	up-regulated	Probable L-type lectin-domain containing receptor kinase VII.2
Ga04G0505	up-regulated	Light-regulated protein
Ga04G0561	up-regulated	Polygalacturonase
Ga04G0588	up-regulated	UPF0098 protein MTH_273
Ga04G0598	up-regulated	Protein ESKIMO 1
Ga04G0627	up-regulated	Uncharacterized protein
Ga04G0633	up-regulated	RING finger protein 141
Ga04G0638	up-regulated	Lactosylceramide 4-alpha-galactosyltransferase
Ga04G0647	up-regulated	Sulfoquinovosyl transferase SQD2
Ga04G0708	up-regulated	PDZ domain-containing protein 4
Ga04G0724	up-regulated	Uncharacterized protein C24B11.05
Ga04G0782	up-regulated	E3 ubiquitin-protein ligase SGR9, amyloplastic
Ga04G0784	up-regulated	Probable protein phosphatase 2C 38
Ga04G0830	up-regulated	Uncharacterized protein
Ga04G0849	up-regulated	Auxin-responsive protein SAUR50
Ga04G0885	up-regulated	Alpha carbonic anhydrase 7
Ga04G0899	up-regulated	UDP-glycosyltransferase 73C2
Ga04G0901	up-regulated	UDP-glycosyltransferase 73C5
Ga04G0929	up-regulated	Putative homeobox-leucine zipper protein ATHB-51
Ga04G0999	up-regulated	Alpha carbonic anhydrase 1, chloroplastic
Ga04G1018	up-regulated	Purple acid phosphatase 22
Ga04G1049	up-regulated	Aluminum-activated malate transporter 8
Ga04G1101	up-regulated	Uncharacterized protein
Ga04G1125	up-regulated	AP2-like ethylene-responsive transcription factor At1g16060
Ga04G1278	up-regulated	Pentatricopeptide repeat-containing protein At3g26782, mitochondrial
Ga04G1355	up-regulated	Alpha/beta hydrolase related protein
Ga04G1368	up-regulated	7-deoxyloganetic acid glucosyltransferase
Ga04G1389	up-regulated	Protein SRG1
Ga04G1396	up-regulated	Probable E3 ubiquitin-protein ligase RHC2A
Ga04G1429	up-regulated	Sulfate transporter 4.1, chloroplastic
Ga04G1460	up-regulated	Uridine kinase-like protein 5
Ga04G1506	up-regulated	Transcription factor WER
Ga04G1533	up-regulated	Protein NRT1/ PTR FAMILY 5.8
Ga04G1583	up-regulated	60S ribosomal protein L34, putative
Ga04G1590	up-regulated	Amino acid transporter AVT1I
Ga04G1596	up-regulated	Probable calcium-binding protein CML45
Ga04G1624	up-regulated	Os02g0566300 protein
Ga04G1636	up-regulated	Zinc finger protein ZAT4
Ga04G1645	up-regulated	UDP-glycosyltransferase 83A1
Ga04G1679	up-regulated	Zinc-finger homeodomain protein 3
Ga04G1682	up-regulated	Extradiol ring-cleavage dioxygenase
Ga04G1712	up-regulated	Senescence-specific cysteine protease SAG39
Ga04G1736	up-regulated	Oxygen-evolving enhancer protein 2, chloroplastic
Ga04G1827	up-regulated	RING-H2 finger protein ATL78
Ga04G1836	up-regulated	Indole-3-acetic acid-amido synthetase GH3.17
Ga04G1875	up-regulated	#N/A
Ga04G1878	up-regulated	Glutamine--fructose-6-phosphate aminotransferase [isomerizing] 2
Ga04G1879	up-regulated	Flavonol synthase/flavanone 3-hydroxylase
Ga04G1887	up-regulated	Uncharacterized protein
Ga04G1914	up-regulated	Nuclear pore complex protein NUP1
Ga04G1926	up-regulated	Alkane hydroxylase MAH1
Ga04G1992	up-regulated	Uncharacterized protein
Ga04G2006	up-regulated	Probable WRKY transcription factor 70
Ga04G2014	up-regulated	#N/A
Ga04G2050	up-regulated	Potassium transporter 5
Ga04G2079	up-regulated	BAHD acyltransferase At5g47980
Ga04G2089	up-regulated	Uncharacterized protein
Ga05G0060	up-regulated	Xyloglucan endotransglucosylase/hydrolase protein 22
Ga05G0063	up-regulated	Transcription factor MYB36
Ga05G0082	up-regulated	Uncharacterized protein
Ga05G0106	up-regulated	EG45-like domain containing protein
Ga05G0109	up-regulated	Probable indole-3-pyruvate monooxygenase YUCCA4
Ga05G0165	up-regulated	Endonuclease MutS2
Ga05G0170	up-regulated	SPX domain-containing protein 1
Ga05G0179	up-regulated	Ribosome biogenesis regulatory protein homolog
Ga05G0209	up-regulated	#N/A
Ga05G0210	up-regulated	Uncharacterized protein
Ga05G0313	up-regulated	Serine/threonine-protein kinase KIN3
Ga05G0352	up-regulated	Cytochrome P450 72A15
Ga05G0353	up-regulated	DNA-directed RNA polymerase III subunit RPC4
Ga05G0357	up-regulated	Auxin-binding protein ABP19a
Ga05G0359	up-regulated	Auxin-binding protein ABP20
Ga05G0401	up-regulated	#N/A
Ga05G0483	up-regulated	Derlin-1
Ga05G0530	up-regulated	Pre-mRNA-splicing factor prp12
Ga05G0585	up-regulated	Putative uncharacterized protein
Ga05G0616	up-regulated	Zinc finger protein 3
Ga05G0637	up-regulated	Putative uncharacterized protein
Ga05G0651	up-regulated	VQ motif-containing protein 11
Ga05G0652	up-regulated	Uncharacterized vacuolar membrane protein YML018C
Ga05G0656	up-regulated	Aspartyl protease family protein At5g10770
Ga05G0674	up-regulated	Cytochrome P450 714A1
Ga05G0684	up-regulated	Uncharacterized protein
Ga05G0725	up-regulated	UDP-glycosyltransferase 71K2
Ga05G0730	up-regulated	DNA damage-repair/toleration protein DRT100
Ga05G0745	up-regulated	Uncharacterized protein
Ga05G0756	up-regulated	BURP domain protein RD22
Ga05G0762	up-regulated	Protein LATERAL ROOT PRIMORDIUM 1
Ga05G0785	up-regulated	Annexin D8
Ga05G0808	up-regulated	Xyloglucan endotransglucosylase/hydrolase protein 9
Ga05G0819	up-regulated	Indole-3-acetaldehyde oxidase
Ga05G0837	up-regulated	Transcription factor LHW
Ga05G0854	up-regulated	F-box protein At2g27310
Ga05G0859	up-regulated	Pollen Ole e 1 allergen and extensin family protein, putative
Ga05G0861	up-regulated	Peroxidase 60
Ga05G0908	up-regulated	Cyclin-dependent protein kinase inhibitor SMR3
Ga05G0919	up-regulated	Zinc finger protein ZAT5
Ga05G0924	up-regulated	Chlorophyll a-b binding protein 6A, chloroplastic
Ga05G0957	up-regulated	Protein NRT1/ PTR FAMILY 8.1
Ga05G0974	up-regulated	Subtilisin-like protease SBT4.13
Ga05G0985	up-regulated	Probable L-type lectin-domain containing receptor kinase I.5
Ga05G1055	up-regulated	Phototropin-1
Ga05G1102	up-regulated	Glycosyltransferase family protein 2
Ga05G1103	up-regulated	Cytokinin riboside 5'-monophosphate phosphoribohydrolase LOG1
Ga05G1115	up-regulated	BEL1-like homeodomain protein 8
Ga05G1140	up-regulated	Mitogen-activated protein kinase kinase kinase 18
Ga05G1158	up-regulated	Protein NUCLEAR FUSION DEFECTIVE 4
Ga05G1179	up-regulated	Probable lysine-specific demethylase JMJ14
Ga05G1185	up-regulated	Protein LIGHT-DEPENDENT SHORT HYPOCOTYLS 6
Ga05G1186	up-regulated	Probable WRKY transcription factor 35
Ga05G1220	up-regulated	Cytochrome P450
Ga05G1274	up-regulated	Ethylene-responsive transcription factor ERF003
Ga05G1276	up-regulated	Ribosomal RNA large subunit methyltransferase G
Ga05G1283	up-regulated	Uncharacterized protein
Ga05G1307	up-regulated	Protein LURP-one-related 12
Ga05G1335	up-regulated	Protein RMD9, mitochondrial
Ga05G1393	up-regulated	Fatty acid oxidation complex subunit alpha
Ga05G1421	up-regulated	Egg cell-secreted protein 1.1
Ga05G1424	up-regulated	Dof zinc finger protein DOF1.7
Ga05G1494	up-regulated	GDSL esterase/lipase 1
Ga05G1502	up-regulated	Pectinesterase
Ga05G1516	up-regulated	#N/A
Ga05G1600	up-regulated	Probable WRKY transcription factor 28
Ga05G1615	up-regulated	Protein LATE FLOWERING
Ga05G1633	up-regulated	Probable WRKY transcription factor 65
Ga05G1634	up-regulated	Transcription factor bHLH35
Ga05G1646	up-regulated	Putative Myb family transcription factor At1g14600
Ga05G1667	up-regulated	GDSL-like Lipase/Acylhydrolase superfamily protein, putative
Ga05G1692	up-regulated	Glutaredoxin-C9
Ga05G1693	up-regulated	NAC domain-containing protein 10
Ga05G1694	up-regulated	Phytosulfokine receptor 1
Ga05G1797	up-regulated	Thiamine thiazole synthase 2, chloroplastic
Ga05G1823	up-regulated	Uncharacterized protein
Ga05G1836	up-regulated	WRKY transcription factor 6
Ga05G1855	up-regulated	1-aminocyclopropane-1-carboxylate oxidase
Ga05G1912	up-regulated	Vinorine synthase
Ga05G1935	up-regulated	High mobility group B protein 9
Ga05G1938	up-regulated	Plastocyanin A, chloroplastic
Ga05G1939	up-regulated	Hippocampus abundant transcript 1 protein
Ga05G1941	up-regulated	Thioredoxin-like protein CDSP32, chloroplastic
Ga05G1942	up-regulated	Uncharacterized protein At1g76070
Ga05G1952	up-regulated	UPF0496 protein At1g20180
Ga05G1953	up-regulated	Probable cinnamyl alcohol dehydrogenase 6
Ga05G1955	up-regulated	CO(2)-response secreted protease
Ga05G1970	up-regulated	Pathogenesis-related thaumatin superfamily protein
Ga05G2044	up-regulated	Zinc-finger homeodomain protein 5
Ga05G2093	up-regulated	T24M8.8 protein
Ga05G2122	up-regulated	Heat stress transcription factor A-2c, putative
Ga05G2204	up-regulated	Pumilio homolog 12
Ga05G2221	up-regulated	Branched-chain-amino-acid aminotransferase 2, chloroplastic
Ga05G2222	up-regulated	Transcription factor RAX3
Ga05G2243	up-regulated	Serine carboxypeptidase-like 19
Ga05G2275	up-regulated	Subtilisin-like protease SBT1.7
Ga05G2300	up-regulated	Transcription factor bHLH93
Ga05G2307	up-regulated	Oligopeptide transporter 4
Ga05G2308	up-regulated	Oligopeptide transporter 4
Ga05G2426	up-regulated	Probable trehalose-phosphate phosphatase D
Ga05G2488	up-regulated	WAT1-related protein At4g08290
Ga05G2490	up-regulated	WAT1-related protein At1g21890
Ga05G2500	up-regulated	Chlorophyllide a oxygenase, chloroplastic
Ga05G2526	up-regulated	Amino acid permease 3
Ga05G2554	up-regulated	Peroxiredoxin Q, chloroplastic
Ga05G2555	up-regulated	Dof zinc finger protein DOF1.2
Ga05G2562	up-regulated	Vacuolar iron transporter homolog 4
Ga05G2599	up-regulated	2-oxoisovalerate dehydrogenase subunit alpha 1, mitochondrial
Ga05G2639	up-regulated	Laccase-14
Ga05G2641	up-regulated	Putative 1-phosphatidylinositol-3-phosphate 5-kinase FAB1D
Ga05G2642	up-regulated	Laccase-14
Ga05G2643	up-regulated	Laccase-14
Ga05G2647	up-regulated	Chlorophyll a-b binding protein CP26, chloroplastic
Ga05G2673	up-regulated	Uncharacterized protein
Ga05G2677	up-regulated	Receptor protein-tyrosine kinase CEPR2
Ga05G2692	up-regulated	Ethylene-responsive transcription factor ERF021
Ga05G2746	up-regulated	DNA polymerase epsilon catalytic subunit A, putative
Ga05G2801	up-regulated	Growth-regulating factor 6
Ga05G2805	up-regulated	Branched-chain-amino-acid aminotransferase 2, chloroplastic
Ga05G2888	up-regulated	Egg cell-secreted protein 1.1
Ga05G2904	up-regulated	Protein EPIDERMAL PATTERNING FACTOR 2
Ga05G2959	up-regulated	Peroxisomal nicotinamide adenine dinucleotide carrier
Ga05G2964	up-regulated	Programmed cell death protein 2-like
Ga05G2968	up-regulated	Methylesterase 17
Ga05G2978	up-regulated	Uncharacterized protein
Ga05G2981	up-regulated	Two-component response regulator ARR17
Ga05G2989	up-regulated	Reticulocyte-binding protein 2 homolog a
Ga05G3002	up-regulated	Annexin D3
Ga05G3004	up-regulated	Annexin D4
Ga05G3006	up-regulated	Protein LNK2
Ga05G3013	up-regulated	Uncharacterized protein At5g39865
Ga05G3020	up-regulated	Serine protease inhibitor potato inhibitor I-type family protein
Ga05G3024	up-regulated	Eukaryotic translation initiation factor 4G, putative isoform 2
Ga05G3025	up-regulated	Aspartyl protease AED3
Ga05G3040	up-regulated	Protein LNK3
Ga05G3053	up-regulated	Uncharacterized protein
Ga05G3095	up-regulated	RING-H2 finger protein ATL7
Ga05G3106	up-regulated	Glucomannan 4-beta-mannosyltransferase 9
Ga05G3112	up-regulated	Protein PIN-LIKES 3
Ga05G3113	up-regulated	Protein PIN-LIKES 1
Ga05G3148	up-regulated	Protein NUCLEAR FUSION DEFECTIVE 4
Ga05G3253	up-regulated	PsbP-like protein 1, chloroplastic
Ga05G3302	up-regulated	Phosphoglucomutase, cytoplasmic
Ga05G3305	up-regulated	UDP-glycosyltransferase 76B1
Ga05G3322	up-regulated	Abscisic acid receptor PYL4
Ga05G3384	up-regulated	Putative clathrin assembly protein At1g25240
Ga05G3403	up-regulated	#N/A
Ga05G3469	up-regulated	Xyloglucan endotransglucosylase/hydrolase protein 22
Ga05G3476	up-regulated	Carbonic anhydrase
Ga05G3487	up-regulated	#N/A
Ga05G3491	up-regulated	Probable pectate lyase 15
Ga05G3492	up-regulated	Uncharacterized protein
Ga05G3513	up-regulated	NAC domain-containing protein 21/22
Ga05G3517	up-regulated	Photosystem II 10 kDa polypeptide, chloroplastic
Ga05G3527	up-regulated	UPF0481 protein At3g47200
Ga05G3538	up-regulated	S-protein homolog 5
Ga05G3541	up-regulated	Uncharacterized protein
Ga05G3545	up-regulated	Probable indole-3-pyruvate monooxygenase YUCCA3
Ga05G3585	up-regulated	Metalloendoproteinase 2-MMP
Ga05G3604	up-regulated	Thioredoxin H2
Ga05G3634	up-regulated	GDSL-like Lipase/Acylhydrolase superfamily protein
Ga05G3839	up-regulated	Disease resistance protein At4g27190
Ga05G3852	up-regulated	Pentatricopeptide repeat-containing protein At1g62930, chloroplastic
Ga05G3874	up-regulated	Endoribonuclease Dicer homolog 2
Ga05G3914	up-regulated	Metallothionein-like
Ga05G3918	up-regulated	Metallothionein-like
Ga05G3946	up-regulated	Uncharacterized protein
Ga05G3961	up-regulated	S-norcoclaurine synthase 2
Ga05G3976	up-regulated	Uncharacterized protein
Ga05G3978	up-regulated	Structural constituent of cell wall, putative
Ga05G4001	up-regulated	Vacuolar protein sorting-associated protein 62
Ga05G4009	up-regulated	Adenosylcobalamin-dependent ribonucleoside-triphosphate reductase
Ga05G4012	up-regulated	Probable N-acetyltransferase san
Ga05G4053	up-regulated	(+)-delta-cadinene synthase
Ga05G4126	up-regulated	GDSL esterase/lipase At1g28570
Ga05G4145	up-regulated	Putative lipid-transfer protein DIR1
Ga05G4163	up-regulated	Sulfotransferase
Ga05G4165	up-regulated	Cytosolic sulfotransferase 16
Ga05G4193	up-regulated	Heterodimeric geranylgeranyl pyrophosphate synthase large subunit 1, chloroplastic
Ga05G4215	up-regulated	Dirigent protein 4
Ga05G4220	up-regulated	Dirigent protein 4
Ga05G4263	up-regulated	Uncharacterized protein At1g08160
Ga05G4273	up-regulated	Uncharacterized protein
Ga05G4302	up-regulated	Protein DOWN-REGULATED IN DIF1 11
Ga05G4303	up-regulated	Protein DOWN-REGULATED IN DIF1 11
Ga05G4305	up-regulated	Protein DOWN-REGULATED IN DIF1 11
Ga06G0020	up-regulated	Peroxidase 64
Ga06G0040	up-regulated	Dihydroxy-acid dehydratase 1
Ga06G0043	up-regulated	Uncharacterized protein
Ga06G0044	up-regulated	ER lumen protein-retaining receptor
Ga06G0045	up-regulated	Snakin-2
Ga06G0077	up-regulated	Cytokinin dehydrogenase 5
Ga06G0143	up-regulated	Putative disease resistance protein RGA3
Ga06G0153	up-regulated	Protein JINGUBANG
Ga06G0164	up-regulated	Probable transcription factor KAN4
Ga06G0166	up-regulated	Cytochrome b6-f complex subunit 7 (Fragment)
Ga06G0181	up-regulated	Precursor of CEP6
Ga06G0211	up-regulated	Uncharacterized acetyltransferase At3g50280
Ga06G0230	up-regulated	Putative receptor protein kinase ZmPK1
Ga06G0248	up-regulated	Zinc finger protein ZAT10
Ga06G0273	up-regulated	Growth-regulating factor 1
Ga06G0295	up-regulated	Transcription factor bHLH93
Ga06G0316	up-regulated	Blue copper-like protein
Ga06G0317	up-regulated	Cupredoxin superfamily protein, putative
Ga06G0338	up-regulated	F-box protein FBW2
Ga06G0360	up-regulated	F-box protein At1g78100
Ga06G0361	up-regulated	Probable trehalose-phosphate phosphatase D
Ga06G0402	up-regulated	Probable 6-phosphogluconolactonase 1
Ga06G0409	up-regulated	Auxin transporter-like protein 3
Ga06G0422	up-regulated	WAT1-related protein At1g21890
Ga06G0431	up-regulated	#N/A
Ga06G0448	up-regulated	DnaJ homolog subfamily B member 13
Ga06G0450	up-regulated	NAC domain-containing protein 2
Ga06G0539	up-regulated	Putative clathrin assembly protein At5g35200
Ga06G0599	up-regulated	Cytochrome P450 734A1
Ga06G0632	up-regulated	Uncharacterized protein
Ga06G0636	up-regulated	Arabinogalactan peptide 22
Ga06G0689	up-regulated	Uncharacterized protein
Ga06G0691	up-regulated	Oxidative stress 3
Ga06G0701	up-regulated	Mitochondrial-processing peptidase subunit alpha
Ga06G0723	up-regulated	IST1-like protein
Ga06G0767	up-regulated	Protein ALP1-like
Ga06G0805	up-regulated	MOB kinase activator-like 1A
Ga06G0810	up-regulated	Gentamicin 3-N-acetyltransferase
Ga06G0818	up-regulated	Flavonoid 3'-monooxygenase
Ga06G0830	up-regulated	Apoptotic protease-activating factor 1
Ga06G0840	up-regulated	Protein MARD1
Ga06G0843	up-regulated	Ethylene-responsive transcription factor ERF017
Ga06G0883	up-regulated	Damaged dna-binding 2, putative isoform 1
Ga06G0902	up-regulated	Pentatricopeptide repeat-containing protein At5g21222
Ga06G0957	up-regulated	26S proteasome regulatory subunit RPN2
Ga06G0964	up-regulated	DEAD-box ATP-dependent RNA helicase 56
Ga06G1011	up-regulated	Probable protein phosphatase 2C 72
Ga06G1048	up-regulated	Dehydration-responsive element-binding protein 3
Ga06G1049	up-regulated	Chaperone protein dnaJ C76, chloroplastic
Ga06G1054	up-regulated	Protein JINGUBANG
Ga06G1055	up-regulated	Aquaporin TIP4-1
Ga06G1068	up-regulated	Indole-3-pyruvate monooxygenase YUCCA6
Ga06G1114	up-regulated	#N/A
Ga06G1163	up-regulated	Uncharacterized protein
Ga06G1219	up-regulated	Protein GLUTAMINE DUMPER 2
Ga06G1253	up-regulated	Probable plastid-lipid-associated protein 8, chloroplastic
Ga06G1291	up-regulated	Cytochrome P450 78A7
Ga06G1337	up-regulated	Pollen receptor-like kinase 4
Ga06G1402	up-regulated	Protein DETOXIFICATION 27
Ga06G1425	up-regulated	Putative reverse transcriptase
Ga06G1434	up-regulated	Cysteine-rich repeat secretory protein 55
Ga06G1452	up-regulated	GDSL esterase/lipase At5g45920
Ga06G1457	up-regulated	Uncharacterized protein
Ga06G1505	up-regulated	Uncharacterized protein At4g19900
Ga06G1524	up-regulated	PAP-specific phosphatase HAL2-like
Ga06G1553	up-regulated	Putative cyclin-D6-1
Ga06G1583	up-regulated	Precursor of CEP14
Ga06G1587	up-regulated	Uncharacterized protein
Ga06G1642	up-regulated	Probable uridine nucleosidase 2
Ga06G1660	up-regulated	Cytochrome b561 domain-containing protein At4g18260
Ga06G1675	up-regulated	Probable 9-cis-epoxycarotenoid dioxygenase NCED5, chloroplastic
Ga06G1687	up-regulated	Uncharacterized protein R525
Ga06G1787	up-regulated	Pectinesterase
Ga06G1789	up-regulated	COBRA-like protein 10
Ga06G1800	up-regulated	Cytochrome P450 77A3
Ga06G1810	up-regulated	#N/A
Ga06G1811	up-regulated	Sodium/hydrogen exchanger 1
Ga06G1863	up-regulated	Probable E3 ubiquitin-protein ligase LUL4
Ga06G1864	up-regulated	1-aminocyclopropane-1-carboxylate oxidase
Ga06G1887	up-regulated	Tonoplast dicarboxylate transporter
Ga06G1889	up-regulated	Cysteine proteinase inhibitor 5
Ga06G1890	up-regulated	Uncharacterized protein
Ga06G1906	up-regulated	Uncharacterized protein ycf33
Ga06G1943	up-regulated	Protein trichome birefringence-like 38
Ga06G1947	up-regulated	Protein IQ-DOMAIN 14
Ga06G2029	up-regulated	Ribulose bisphosphate carboxylase/oxygenase activase 2, chloroplastic
Ga06G2096	up-regulated	50S ribosomal protein L44e
Ga06G2106	up-regulated	Cysteine/Histidine-rich C1 domain family protein, putative
Ga06G2237	up-regulated	Ethylene-responsive transcription factor ERF003
Ga06G2293	up-regulated	Boron transporter 4
Ga06G2298	up-regulated	Auxin-induced protein AUX22
Ga06G2371	up-regulated	Cytochrome P450 77A3
Ga06G2382	up-regulated	G-type lectin S-receptor-like serine/threonine-protein kinase B120
Ga06G2403	up-regulated	Protein RALF-like 4
Ga06G2415	up-regulated	Uncharacterized protein
Ga06G2416	up-regulated	Transcription factor VOZ1
Ga06G2447	up-regulated	GDSL esterase/lipase At1g29670
Ga06G2448	up-regulated	3-O-alpha-D-mannopyranosyl-alpha-D-mannopyranose xylosylphosphotransferase
Ga06G2463	up-regulated	Gibberellin 2-beta-dioxygenase
Ga06G2480	up-regulated	Transcription factor JUNGBRUNNEN 1
Ga06G2505	up-regulated	Adenylosuccinate synthetase
Ga06G2532	up-regulated	Putative leucine-rich repeat receptor-like protein kinase At2g19210
Ga06G2539	up-regulated	Disease resistance protein RPS5
Ga06G2546	up-regulated	HTH-type transcriptional regulator YidZ
Ga06G2556	up-regulated	Terpenoid cyclases family protein
Ga07G0034	up-regulated	Lipoprotein-releasing system ATP-binding LolD
Ga07G0065	up-regulated	Uncharacterized protein
Ga07G0066	up-regulated	Transcription repressor OFP8
Ga07G0072	up-regulated	Late embryogenesis abundant (LEA) hydroxyproline-rich glycoprotein family isoform 1
Ga07G0076	up-regulated	Aldehyde dehydrogenase family 2 member C4
Ga07G0083	up-regulated	Oligodendrocyte-myelin glycoprotein
Ga07G0101	up-regulated	Oxidative stress 3
Ga07G0121	up-regulated	Beta-galactosidase
Ga07G0152	up-regulated	Photosystem II reaction center X protein
Ga07G0185	up-regulated	Sucrose synthase
Ga07G0317	up-regulated	Temperature-induced lipocalin-1
Ga07G0325	up-regulated	NADP-dependent glyceraldehyde-3-phosphate dehydrogenase
Ga07G0340	up-regulated	Phospholipase D alpha 1
Ga07G0361	up-regulated	TPD1 protein homolog 1B
Ga07G0376	up-regulated	Rho family-interacting cell polarization regulator 2
Ga07G0398	up-regulated	VQ motif-containing protein 11
Ga07G0408	up-regulated	Transcription initiation factor TFIID subunit 10
Ga07G0435	up-regulated	SPX domain-containing protein 1
Ga07G0482	up-regulated	Mitochondrial metalloendopeptidase OMA1
Ga07G0495	up-regulated	NAC domain-containing protein 7
Ga07G0500	up-regulated	Putative glycerol-3-phosphate transporter 1
Ga07G0501	up-regulated	Peroxisomal membrane protein 11B
Ga07G0525	up-regulated	Ethylene-responsive transcription factor ERF106
Ga07G0526	up-regulated	Ethylene-responsive transcription factor ERF105
Ga07G0527	up-regulated	Ethylene-responsive transcription factor 2
Ga07G0573	up-regulated	Bidirectional sugar transporter SWEET12
Ga07G0582	up-regulated	ACT domain-containing protein ACR4
Ga07G0622	up-regulated	Malate synthase
Ga07G0768	up-regulated	Chlorophyll a-b binding protein 4, chloroplastic
Ga07G0784	up-regulated	SQUA-like protein
Ga07G0792	up-regulated	Wiskott-Aldrich syndrome protein family member 2
Ga07G0819	up-regulated	Uncharacterized protein
Ga07G0842	up-regulated	Uncharacterized protein isoform 1
Ga07G0870	up-regulated	Phytoene synthase, chloroplastic
Ga07G0875	up-regulated	Protein DETOXIFICATION 7
Ga07G0915	up-regulated	Protein RSI-1
Ga07G0916	up-regulated	Cytochrome P450 81E8
Ga07G0931	up-regulated	Cytochrome P450 81D1
Ga07G0940	up-regulated	E3 ubiquitin-protein ligase At3g02290
Ga07G0948	up-regulated	Uncharacterized protein
Ga07G0957	up-regulated	Cytochrome b561 domain-containing protein At2g30890
Ga07G0963	up-regulated	Cysteine-rich and transmembrane domain-containing protein B
Ga07G0993	up-regulated	Chloroplast envelope quinone oxidoreductase homolog
Ga07G1021	up-regulated	Zinc finger protein CONSTANS-LIKE 4
Ga07G1065	up-regulated	Actin 3
Ga07G1086	up-regulated	Protein plastid transcriptionally active 16, chloroplastic
Ga07G1092	up-regulated	17.3 kDa class I heat shock protein
Ga07G1097	up-regulated	UDP-glucose iridoid glucosyltransferase
Ga07G1101	up-regulated	Probable serine/threonine-protein kinase BSK3
Ga07G1117	up-regulated	Pleckstrin homology domain-containing protein 1
Ga07G1127	up-regulated	Asparagine synthetase [glutamine-hydrolyzing] 1
Ga07G1158	up-regulated	AT-hook motif nuclear-localized protein 1
Ga07G1159	up-regulated	Regulatory-associated protein of TOR 2
Ga07G1175	up-regulated	Protein SUPPRESSOR OF GENE SILENCING 3
Ga07G1185	up-regulated	Zinc finger A20 and AN1 domain-containing stress-associated protein 3
Ga07G1191	up-regulated	Protein ECERIFERUM 1
Ga07G1409	up-regulated	Plant invertase/pectin methylesterase inhibitor superfamily protein, putative
Ga07G1423	up-regulated	Transcription factor MYB12
Ga07G1435	up-regulated	Calvin cycle protein CP12-1, chloroplastic
Ga07G1446	up-regulated	Uncharacterized protein isoform 1
Ga07G1453	up-regulated	Polyketide cyclase/dehydrase and lipid transport superfamily protein
Ga07G1491	up-regulated	Ras-related protein RABA3
Ga07G1533	up-regulated	Protein ENHANCED DISEASE RESISTANCE 4
Ga07G1555	up-regulated	Kynurenine 3-monooxygenase
Ga07G1571	up-regulated	ATP-dependent helicase BRM
Ga07G1592	up-regulated	(+)-neomenthol dehydrogenase
Ga07G1613	up-regulated	Agamous-like MADS-box protein AGL6
Ga07G1618	up-regulated	Gibberellin 20 oxidase 1
Ga07G1652	up-regulated	Putative uncharacterized protein Sb05g025720
Ga07G1664	up-regulated	Transcription factor MYB14
Ga07G1673	up-regulated	Putative defensin-like protein 298
Ga07G1683	up-regulated	NAC domain-containing protein 21/22
Ga07G1715	up-regulated	Subtilisin-like protease SBT1.2
Ga07G1738	up-regulated	Uncharacterized protein
Ga07G1776	up-regulated	Probable E3 ubiquitin-protein ligase LUL4
Ga07G1782	up-regulated	Uncharacterized protein
Ga07G1819	up-regulated	Probable tyrosine-protein phosphatase At1g05000
Ga07G1845	up-regulated	Probable E3 ubiquitin-protein ligase XERICO
Ga07G1868	up-regulated	#N/A
Ga07G1879	up-regulated	Photosystem I reaction center subunit XI, chloroplastic
Ga07G1907	up-regulated	Ras-related protein RABA5b
Ga07G1948	up-regulated	CBL-interacting serine/threonine-protein kinase 9
Ga07G1993	up-regulated	Ribulose bisphosphate carboxylase small chain, chloroplastic
Ga07G2002	up-regulated	WD repeat-containing protein 44
Ga07G2024	up-regulated	Basic leucine zipper 43
Ga07G2057	up-regulated	Cytochrome P450 714C2
Ga07G2156	up-regulated	Probable tyrosine-protein phosphatase At1g05000
Ga07G2178	up-regulated	Glycine-rich protein
Ga07G2183	up-regulated	Uncharacterized protein
Ga07G2193	up-regulated	Vitamin B12-dependent ribonucleotide reductase
Ga07G2215	up-regulated	Uncharacterized protein
Ga07G2217	up-regulated	Uncharacterized protein isoform 2
Ga07G2279	up-regulated	RPM1-interacting protein 4
Ga07G2296	up-regulated	Chloroplast envelope quinone oxidoreductase homolog
Ga07G2302	up-regulated	ER lumen protein-retaining receptor
Ga07G2323	up-regulated	Probable E3 ubiquitin-protein ligase LUL4
Ga07G2348	up-regulated	GDSL esterase/lipase At4g28780
Ga07G2352	up-regulated	Photosystem I reaction center subunit IV A, chloroplastic
Ga07G2357	up-regulated	Probable indole-3-pyruvate monooxygenase YUCCA8
Ga07G2372	up-regulated	Uncharacterized protein
Ga07G2390	up-regulated	Mini zinc finger protein 2
Ga07G2394	up-regulated	Expansin-A5
Ga07G2395	up-regulated	Uncharacterized protein
Ga07G2426	up-regulated	Auxin-induced protein 22D
Ga07G2427	up-regulated	Auxin-induced protein AUX28
Ga07G2431	up-regulated	Photosystem II reaction center W protein, chloroplastic
Ga07G2433	up-regulated	Magnesium transporter MRS2-2
Ga07G2454	up-regulated	1-aminocyclopropane-1-carboxylate oxidase homolog 1
Ga07G2456	up-regulated	Uncharacterized protein
Ga07G2458	up-regulated	Protein DMR6-LIKE OXYGENASE 1
Ga07G2477	up-regulated	Protein LIGHT-DEPENDENT SHORT HYPOCOTYLS 3
Ga07G2478	up-regulated	NAC domain-containing protein 21/22
Ga07G2484	up-regulated	Vacuolar protein sorting-associated protein 2 homolog 3
Ga07G2518	up-regulated	ABC transporter B family member 15
Ga07G2534	up-regulated	Uncharacterized protein
Ga07G2536	up-regulated	#N/A
Ga07G2594	up-regulated	Phenolic glucoside malonyltransferase 1
Ga07G2604	up-regulated	E3 ubiquitin-protein ligase RGLG2
Ga07G2611	up-regulated	BAG family molecular chaperone regulator 2
Ga07G2614	up-regulated	Peptidyl serine alpha-galactosyltransferase
Ga07G2657	up-regulated	Peroxidase 73
Ga07G2676	up-regulated	GEM-like protein 5
Ga07G2682	up-regulated	NAC domain-containing protein 83
Ga07G2683	up-regulated	Glycerophosphodiester phosphodiesterase GDPD2
Ga07G2701	up-regulated	Glyceraldehyde-3-phosphate dehydrogenase GAPA2, chloroplastic
Ga08G0038	up-regulated	60S ribosomal protein L23A
Ga08G0088	up-regulated	Protein LURP-one-related 8
Ga08G0092	up-regulated	Cytochrome P450 94C1
Ga08G0121	up-regulated	Brachyury protein
Ga08G0207	up-regulated	Putative nuclear RNA export factor SDE5
Ga08G0214	up-regulated	Lipid transfer protein
Ga08G0269	up-regulated	Defensin-like protein 183
Ga08G0435	up-regulated	Uncharacterized oxidoreductase At4g09670
Ga08G0461	up-regulated	Gibberellin 2-beta-dioxygenase 2
Ga08G0482	up-regulated	LRR receptor-like serine/threonine-protein kinase GSO1
Ga08G0486	up-regulated	Protein SENESCENCE-ASSOCIATED GENE 21, mitochondrial
Ga08G0493	up-regulated	Uncharacterized protein
Ga08G0505	up-regulated	Transport and Golgi organization 2 homolog
Ga08G0511	up-regulated	LRR receptor-like serine/threonine-protein kinase GSO2
Ga08G0548	up-regulated	Photosystem I reaction center subunit IV A, chloroplastic
Ga08G0550	up-regulated	S-protein homolog 1
Ga08G0591	up-regulated	1-aminocyclopropane-1-carboxylate oxidase 3
Ga08G0616	up-regulated	Putative transcription factor bHLH086
Ga08G0666	up-regulated	Rac-like GTP-binding protein 7
Ga08G0707	up-regulated	LOB domain-containing protein 29
Ga08G0748	up-regulated	Protein indeterminate-domain 12
Ga08G0785	up-regulated	Protein FANTASTIC FOUR 1
Ga08G0820	up-regulated	Protein transport protein Sec24-like At4g32640
Ga08G0837	up-regulated	Auxin response factor 7
Ga08G0838	up-regulated	Probable indole-3-pyruvate monooxygenase YUCCA10
Ga08G0869	up-regulated	Protein indeterminate-domain 2
Ga08G0887	up-regulated	UDP-glucuronic acid decarboxylase 2
Ga08G0894	up-regulated	Indole-3-acetic acid-induced protein ARG2
Ga08G0895	up-regulated	Indole-3-acetic acid-induced protein ARG2
Ga08G0907	up-regulated	CLAVATA3/ESR (CLE)-related protein 40
Ga08G0911	up-regulated	Uncharacterized protein
Ga08G0919	up-regulated	Peroxidase 15
Ga08G0923	up-regulated	Transmembrane protein 45A
Ga08G0931	up-regulated	Probable polyamine transporter At3g13620
Ga08G0980	up-regulated	Peroxidase 16
Ga08G1015	up-regulated	Protein GLUTAMINE DUMPER 2
Ga08G1048	up-regulated	AAA-ATPase At5g57480
Ga08G1069	up-regulated	Probable galactinol--sucrose galactosyltransferase 6
Ga08G1087	up-regulated	Myosin-binding protein 7
Ga08G1169	up-regulated	Probable protein phosphatase 2C 76
Ga08G1189	up-regulated	Transcription factor LAF1
Ga08G1198	up-regulated	Uncharacterized protein isoform 1
Ga08G1218	up-regulated	Homeobox-leucine zipper protein ATHB-7
Ga08G1236	up-regulated	NDR1/HIN1-like protein 1
Ga08G1251	up-regulated	Probable aquaporin NIP5-1
Ga08G1271	up-regulated	Uncharacterized protein
Ga08G1279	up-regulated	Transcription factor bHLH14
Ga08G1284	up-regulated	Cytochrome P450 78A3
Ga08G1346	up-regulated	1-aminocyclopropane-1-carboxylate synthase
Ga08G1359	up-regulated	Probable polygalacturonase
Ga08G1360	up-regulated	Protein SPIRAL1-like 2
Ga08G1361	up-regulated	Latent-transforming growth factor beta-binding protein 1
Ga08G1387	up-regulated	Nuclear transcription factor Y subunit B-5
Ga08G1391	up-regulated	Glutathione S-transferase F6
Ga08G1392	up-regulated	Protein RALF-like 33
Ga08G1438	up-regulated	GDSL esterase/lipase At3g62280
Ga08G1439	up-regulated	Probable boron transporter 2
Ga08G1469	up-regulated	Auxin-responsive protein SAUR32
Ga08G1472	up-regulated	#N/A
Ga08G1533	up-regulated	Cytochrome P450 704C1
Ga08G1546	up-regulated	UDP-galactose/UDP-glucose transporter 2
Ga08G1558	up-regulated	K(+) efflux antiporter 2, chloroplastic
Ga08G1609	up-regulated	Protein transport Sec1a
Ga08G1686	up-regulated	Protein BPS1, chloroplastic
Ga08G1705	up-regulated	UPF0234 protein Sde_0533
Ga08G1752	up-regulated	Pectin acetylesterase 7
Ga08G1774	up-regulated	ABC transporter G family member 14
Ga08G1793	up-regulated	Bifunctional pinoresinol-lariciresinol reductase 2
Ga08G1818	up-regulated	Probable xyloglucan endotransglucosylase/hydrolase protein 30
Ga08G1854	up-regulated	AT-hook motif nuclear-localized protein 23
Ga08G1858	up-regulated	Late embryogenesis abundant protein 6
Ga08G1868	up-regulated	Ent-kaurenoic acid oxidase 2
Ga08G1871	up-regulated	Protein NRT1/ PTR FAMILY 7.3
Ga08G1918	up-regulated	Protein ACCELERATED CELL DEATH 6
Ga08G1927	up-regulated	Expansin-like B1
Ga08G1953	up-regulated	Ethylene-responsive transcription factor 1A
Ga08G1998	up-regulated	Probable WRKY transcription factor 21
Ga08G2003	up-regulated	pEARLI1-like lipid transfer protein 3
Ga08G2024	up-regulated	Plant invertase/pectin methylesterase inhibitor superfamily protein, putative
Ga08G2026	up-regulated	Plant invertase/pectin methylesterase inhibitor superfamily protein, putative
Ga08G2030	up-regulated	Protein ODORANT1
Ga08G2035	up-regulated	DELLA protein RGL2
Ga08G2042	up-regulated	Acetate/butyrate--CoA ligase AAE7, peroxisomal
Ga08G2088	up-regulated	Protein STAY-GREEN 1, chloroplastic
Ga08G2091	up-regulated	Phospholipase D beta 1
Ga08G2098	up-regulated	#N/A
Ga08G2108	up-regulated	Protein IQ-DOMAIN 31
Ga08G2109	up-regulated	RHOMBOID-like protein 3
Ga08G2119	up-regulated	CLAVATA3/ESR (CLE)-related protein 14
Ga08G2133	up-regulated	Probable copper-transporting ATPase HMA5
Ga08G2167	up-regulated	Ankyrin-1
Ga08G2215	up-regulated	Photosystem II reaction center W protein, chloroplastic
Ga08G2221	up-regulated	NAC domain-containing protein 21/22
Ga08G2237	up-regulated	LOB domain-containing protein 16
Ga08G2269	up-regulated	S-protein homolog 1
Ga08G2317	up-regulated	Pollen-specific leucine-rich repeat extensin-like protein 4
Ga08G2361	up-regulated	Probable N-acetyltransferase HLS1-like
Ga08G2365	up-regulated	BAG family molecular chaperone regulator 4
Ga08G2371	up-regulated	Nodulation-signaling pathway 2 protein
Ga08G2374	up-regulated	Protein LIGHT-DEPENDENT SHORT HYPOCOTYLS 6
Ga08G2381	up-regulated	6,7-dimethyl-8-ribityllumazine synthase
Ga08G2430	up-regulated	Probable pectinesterase/pectinesterase inhibitor 41
Ga08G2481	up-regulated	Probable glutamate dehydrogenase 3
Ga08G2534	up-regulated	Casein kinase 1
Ga08G2620	up-regulated	Putative defensin-like protein 305
Ga08G2677	up-regulated	Uncharacterized protein isoform 1
Ga08G2687	up-regulated	Protein HEADING DATE 3A
Ga08G2700	up-regulated	Peroxidase 53
Ga08G2734	up-regulated	Transcription factor MYB63
Ga08G2743	up-regulated	Transcription factor JUNGBRUNNEN 1
Ga08G2773	up-regulated	Transcription factor IBH1-like 1
Ga08G2809	up-regulated	DEAD-box ATP-dependent RNA helicase 52B
Ga08G2815	up-regulated	Cytochrome P450 734A1
Ga08G2821	up-regulated	3-ketoacyl-CoA synthase 11
Ga08G2832	up-regulated	Arabinogalactan peptide 22
Ga08G2844	up-regulated	Aldehyde oxidase GLOX1
Ga08G2845	up-regulated	Aldehyde oxidase GLOX1
Ga08G2863	up-regulated	Profilin
Ga08G2923	up-regulated	Anaerobic sulfatase-maturating enzyme homolog AslB
Ga08G2965	up-regulated	Heparanase-like protein 3
Ga09G0062	up-regulated	Amino-acid permease BAT1 homolog
Ga09G0090	up-regulated	BTB/POZ domain and ankyrin repeat-containing protein NPR2
Ga09G0130	up-regulated	E3 ubiquitin-protein ligase RDUF2
Ga09G0258	up-regulated	ABC transporter G family member 47
Ga09G0350	up-regulated	Alkane hydroxylase MAH1
Ga09G0356	up-regulated	Mitochondrial zinc maintenance protein 1, mitochondrial
Ga09G0402	up-regulated	Probable pectate lyase 22
Ga09G0418	up-regulated	Protein EIN4
Ga09G0463	up-regulated	Kelch repeat-containing protein At3g27220
Ga09G0498	up-regulated	Uncharacterized protein
Ga09G0527	up-regulated	Dehydration-responsive element-binding protein 1D
Ga09G0537	up-regulated	Protein DETOXIFICATION 49
Ga09G0557	up-regulated	BAHD acyltransferase DCR
Ga09G0562	up-regulated	ATP synthase epsilon chain
Ga09G0573	up-regulated	Heavy metal-associated isoprenylated plant protein 39
Ga09G0646	up-regulated	Transcription factor BEE 3
Ga09G0647	up-regulated	Transcription factor MYB62
Ga09G0652	up-regulated	Protein SAR DEFICIENT 1
Ga09G0670	up-regulated	Uncharacterized protein isoform 2
Ga09G0682	up-regulated	21 kDa seed protein
Ga09G0700	up-regulated	S-protein homolog 5
Ga09G0701	up-regulated	S-protein homolog 18
Ga09G0706	up-regulated	S-protein homolog 5
Ga09G0722	up-regulated	5'-nucleotidase SurE
Ga09G0808	up-regulated	Tubby-like F-box protein 3
Ga09G0810	up-regulated	Alpha/beta-Hydrolases superfamily protein
Ga09G0840	up-regulated	3-oxo-Delta(4,5)-steroid 5-beta-reductase
Ga09G0966	up-regulated	Oxidative stress 3, putative isoform 2
Ga09G1021	up-regulated	Copper binding protein 6, putative
Ga09G1036	up-regulated	Lysosomal Pro-X carboxypeptidase
Ga09G1041	up-regulated	Protein neuralized
Ga09G1053	up-regulated	Asparagine synthetase [glutamine-hydrolyzing] 1
Ga09G1055	up-regulated	Asparagine synthetase [glutamine-hydrolyzing] 1
Ga09G1060	up-regulated	Internal alternative NAD(P)H-ubiquinone oxidoreductase A1, mitochondrial
Ga09G1071	up-regulated	Uncharacterized protein
Ga09G1131	up-regulated	Protein FAF-like, chloroplastic
Ga09G1152	up-regulated	NDR1/HIN1-like protein 1
Ga09G1165	up-regulated	BEL1-like homeodomain protein 1
Ga09G1272	up-regulated	F-box protein At2g32560
Ga09G1289	up-regulated	Caffeic acid 3-O-methyltransferase
Ga09G1328	up-regulated	NDR1/HIN1-like protein 6
Ga09G1374	up-regulated	Protein IQ-DOMAIN 14
Ga09G1441	up-regulated	Polygalacturonase inhibitor
Ga09G1541	up-regulated	Protein phosphatase 1 regulatory subunit 26
Ga09G1567	up-regulated	PAN domain-containing protein At5g03700
Ga09G1569	up-regulated	Uncharacterized protein
Ga09G1571	up-regulated	Growth-regulating factor 4
Ga09G1581	up-regulated	Probable purple acid phosphatase 20
Ga09G1582	up-regulated	Protein LITTLE ZIPPER 4
Ga09G1599	up-regulated	Auxin-responsive protein SAUR40
Ga09G1626	up-regulated	Pentatricopeptide repeat-containing protein At5g18390, mitochondrial
Ga09G1639	up-regulated	Purine-uracil permease NCS1
Ga09G1652	up-regulated	Serine/threonine protein phosphatase 2A 57 kDa regulatory subunit B' alpha isoform
Ga09G1654	up-regulated	Protein NUCLEAR FUSION DEFECTIVE 4
Ga09G1676	up-regulated	Auxin-responsive protein SAUR71
Ga09G1688	up-regulated	FAD-dependent monooxygenase vrtH
Ga09G1708	up-regulated	Aquaporin PIP2-1
Ga09G1748	up-regulated	Wall-associated receptor kinase-like 20
Ga09G1757	up-regulated	Cyclin-dependent protein kinase inhibitor SMR4
Ga09G1827	up-regulated	Glutathione S-transferase U8
Ga09G1834	up-regulated	Isoleucine--tRNA ligase, cytoplasmic
Ga09G1835	up-regulated	Isoleucine--tRNA ligase, cytoplasmic
Ga09G1881	up-regulated	Zinc-finger homeodomain protein 2
Ga09G1893	up-regulated	Auxin efflux carrier component 1
Ga09G1909	up-regulated	LEAF RUST 10 DISEASE-RESISTANCE LOCUS RECEPTOR-LIKE PROTEIN KINASE-like 2.5
Ga09G1925	up-regulated	Protein ODORANT1
Ga09G1958	up-regulated	Bidirectional sugar transporter SWEET3b
Ga09G1962	up-regulated	Glycerol-3-phosphate 2-O-acyltransferase 6
Ga09G2009	up-regulated	Protein LONGIFOLIA 2
Ga09G2021	up-regulated	Arabidiol synthase
Ga09G2025	up-regulated	Remorin family protein
Ga09G2061	up-regulated	Probable protein phosphatase 2C 8
Ga09G2095	up-regulated	Uncharacterized protein
Ga09G2120	up-regulated	Cellulose synthase-like protein G3
Ga09G2133	up-regulated	Ethylene-responsive transcription factor ERF061
Ga09G2189	up-regulated	Acid beta-fructofuranosidase
Ga09G2221	up-regulated	Egg cell-secreted protein 1.3
Ga09G2227	up-regulated	AT-hook motif nuclear-localized protein 23
Ga09G2229	up-regulated	Uncharacterized protein At3g50808
Ga09G2244	up-regulated	UPF0329 protein ECU01_0100/ECU01_1510/ECU08_0030, putative isoform 1
Ga09G2440	up-regulated	Non-specific lipid-transfer protein
Ga09G2467	up-regulated	Probable membrane-associated kinase regulator 1
Ga09G2524	up-regulated	Calcium-transporting ATPase 12, plasma membrane-type
Ga09G2537	up-regulated	Auxin-responsive protein IAA14
Ga09G2540	up-regulated	DNA-directed RNA polymerase V subunit 7
Ga09G2543	up-regulated	P-loop containing nucleoside triphosphate hydrolases superfamily protein
Ga09G2550	up-regulated	Protein WVD2-like 3
Ga09G2551	up-regulated	Transcription termination factor MTERF15, mitochondrial
Ga09G2555	up-regulated	Cellulose synthase-like protein E6
Ga09G2560	up-regulated	Ethylene receptor 2
Ga09G2626	up-regulated	Carboxyl-terminal-processing peptidase 2, chloroplastic
Ga09G2629	up-regulated	Transcription factor MYB2
Ga09G2650	up-regulated	Uncharacterized protein
Ga09G2653	up-regulated	Pyrimidine-specific ribonucleoside hydrolase RihA
Ga09G2661	up-regulated	CASP-like protein 1D1
Ga09G2680	up-regulated	Beta-D-xylosidase 1
Ga09G2692	up-regulated	Probable pectinesterase/pectinesterase inhibitor 21
Ga09G2700	up-regulated	Plant invertase/pectin methylesterase inhibitor superfamily protein, putative
Ga09G2701	up-regulated	RING-H2 finger protein ATL2
Ga09G2732	up-regulated	Serine/threonine-protein kinase-like protein ACR4
Ga09G2775	up-regulated	Protein BREAKING OF ASYMMETRY IN THE STOMATAL LINEAGE
Ga09G2829	up-regulated	Transmembrane protein 135
Ga10G0042	up-regulated	B3 domain-containing transcription factor NGA4
Ga10G0070	up-regulated	Abscisic acid receptor PYL6
Ga10G0087	up-regulated	Transcription factor bHLH51
Ga10G0093	up-regulated	Staphylococcal-like nuclease CAN2
Ga10G0103	up-regulated	Uncharacterized protein
Ga10G0183	up-regulated	Probable F-box protein At1g14315
Ga10G0394	up-regulated	21 kDa seed protein
Ga10G0399	up-regulated	Zinc finger protein ZAT11
Ga10G0441	up-regulated	Ankyrin repeat-containing protein BDA1
Ga10G0475	up-regulated	Dirigent protein 18
Ga10G0610	up-regulated	Zinc finger protein ZAT5
Ga10G0667	up-regulated	(+)-neomenthol dehydrogenase
Ga10G0691	up-regulated	3-oxo-5-alpha-steroid 4-dehydrogenase 2
Ga10G0734	up-regulated	O-methyltransferase, putative
Ga10G0797	up-regulated	Primase homolog protein
Ga10G0822	up-regulated	Transmembrane protein, putative
Ga10G0833	up-regulated	Aspartyl protease AED3
Ga10G0844	up-regulated	Small ubiquitin-related modifier 2
Ga10G0877	up-regulated	Peroxidase 4
Ga10G0896	up-regulated	Uncharacterized protein
Ga10G0899	up-regulated	Germin-like protein subfamily T member 2
Ga10G0901	up-regulated	Adenine/guanine permease AZG1
Ga10G0981	up-regulated	hypothet
Ga10G1012	up-regulated	Peroxidase 29
Ga10G1040	up-regulated	Protein HOTHEAD
Ga10G1048	up-regulated	Major pollen allergen Bet v 1-A
Ga10G1188	up-regulated	Probable E3 ubiquitin ligase SUD1
Ga10G1199	up-regulated	Sugar transporter ERD6-like 16
Ga10G1247	up-regulated	Transcription elongation factor SPT6 homolog
Ga10G1265	up-regulated	Phosphate transporter PHO1
Ga10G1274	up-regulated	Glycolipid transfer protein 1
Ga10G1310	up-regulated	Phosphoenolpyruvate carboxylase kinase 1
Ga10G1316	up-regulated	Transcriptional regulator TAC1
Ga10G1341	up-regulated	P-loop containing nucleoside triphosphate hydrolases superfamily protein
Ga10G1384	up-regulated	Protein unc-45 homolog B
Ga10G1469	up-regulated	Cell surface glycoprotein 1
Ga10G1491	up-regulated	Protein RSI-1
Ga10G1561	up-regulated	Berberine bridge enzyme-like 18
Ga10G1579	up-regulated	Putative 2-hydroxyacid dehydrogenase UNK4.10
Ga10G1668	up-regulated	Putative lipid-transfer protein DIR1
Ga10G1747	up-regulated	Uncharacterized protein
Ga10G1780	up-regulated	Alanine--glyoxylate aminotransferase 2 homolog 2, mitochondrial
Ga10G1786	up-regulated	Cationic peroxidase 1
Ga10G1797	up-regulated	Transcription repressor OFP1
Ga10G1847	up-regulated	Serine/threonine-protein kinase AtPK2/AtPK19
Ga10G1879	up-regulated	Berberine bridge enzyme-like 28
Ga10G1969	up-regulated	Thaumatin-like protein
Ga10G2000	up-regulated	Metallothiol transferase FosB
Ga10G2001	up-regulated	B-box zinc finger protein 18
Ga10G2022	up-regulated	Laccase-11
Ga10G2026	up-regulated	Protein RADIALIS-like 6
Ga10G2070	up-regulated	Ribonuclease HII
Ga10G2111	up-regulated	Protein NETWORKED 2D
Ga10G2225	up-regulated	NAC domain-containing protein 83
Ga10G2226	up-regulated	Glycerophosphodiester phosphodiesterase GDPD1, chloroplastic
Ga10G2234	up-regulated	Glyceraldehyde-3-phosphate dehydrogenase A, chloroplastic
Ga10G2243	up-regulated	MLO-like protein 13
Ga10G2273	up-regulated	F-box protein CPR30
Ga10G2276	up-regulated	Probable bifunctional methylthioribulose-1-phosphate dehydratase/enolase-phosphatase E1
Ga10G2298	up-regulated	EG45-like domain containing protein
Ga10G2302	up-regulated	Probable polygalacturonase At3g15720
Ga10G2305	up-regulated	Probable polygalacturonase At1g80170
Ga10G2347	up-regulated	Mitochondrial arginine transporter BAC2
Ga10G2380	up-regulated	Avr9/Cf-9 rapidly elicited protein 146, putative
Ga10G2387	up-regulated	Probable amino acid transporter skat-1
Ga10G2388	up-regulated	Protein EXECUTER 2, chloroplastic
Ga10G2425	up-regulated	Jacalin-related lectin 19
Ga10G2504	up-regulated	Cytochrome P450 71A1
Ga10G2531	up-regulated	SAUR family protein, putative
Ga10G2546	up-regulated	Pectinesterase
Ga10G2547	up-regulated	Uncharacterized protein
Ga10G2570	up-regulated	L-rhamnose isomerase
Ga10G2595	up-regulated	Putative E3 ubiquitin-protein ligase LIN-1
Ga10G2635	up-regulated	Protease Do-like 5, chloroplastic
Ga10G2637	up-regulated	Piriformospora indica-insensitive protein 2
Ga10G2666	up-regulated	Uncharacterized protein
Ga10G2673	up-regulated	Probable starch synthase 4, chloroplastic/amyloplastic
Ga10G2674	up-regulated	Chlorophyll a-b binding protein 21, chloroplastic
Ga10G2739	up-regulated	Uncharacterized protein
Ga10G2752	up-regulated	Protein trichome birefringence-like 38
Ga10G2787	up-regulated	Uncharacterized protein
Ga10G2860	up-regulated	Uncharacterized protein
Ga10G2873	up-regulated	Endonuclease 1
Ga10G2926	up-regulated	Cysteine-rich receptor-like protein kinase 10
Ga10G2931	up-regulated	Disease resistance protein RGA2
Ga10G2943	up-regulated	Homeobox-leucine zipper protein PROTODERMAL FACTOR 2
Ga10G2946	up-regulated	Cytochrome P450 77A3
Ga10G2959	up-regulated	Uncharacterized protein At5g41620
Ga10G2960	up-regulated	Uncharacterized protein
Ga10G2963	up-regulated	#N/A
Ga10G2973	up-regulated	WRKY transcription factor 6
Ga10G3042	up-regulated	Probable terpene synthase 6
Ga10G3045	up-regulated	Probable terpene synthase 6
Ga11G0024	up-regulated	Laccase-4
Ga11G0028	up-regulated	Fructose-1,6-bisphosphatase, chloroplastic
Ga11G0034	up-regulated	Natural resistance-associated macrophage protein 1
Ga11G0042	up-regulated	Uncharacterized protein C24B11.05
Ga11G0056	up-regulated	50S ribosomal protein L15, chloroplastic (Fragment)
Ga11G0070	up-regulated	Cell number regulator 8
Ga11G0084	up-regulated	Aquaporin TIP1-1
Ga11G0091	up-regulated	Transcription factor MYBS3
Ga11G0109	up-regulated	Coiled-coil domain-containing
Ga11G0110	up-regulated	Coiled-coil domain-containing
Ga11G0145	up-regulated	Gb:AAF02129.1 isoform 1
Ga11G0159	up-regulated	Putative disease resistance protein RGA4
Ga11G0160	up-regulated	Putative disease resistance protein RGA4
Ga11G0161	up-regulated	Putative disease resistance protein RGA3
Ga11G0178	up-regulated	Nuclear transcription factor Y subunit A-10
Ga11G0195	up-regulated	Dirigent protein 3
Ga11G0257	up-regulated	UPF0481 protein At3g47200
Ga11G0258	up-regulated	UPF0481 protein At3g47200
Ga11G0259	up-regulated	UPF0481 protein At3g47200
Ga11G0260	up-regulated	UPF0481 protein At3g47200
Ga11G0261	up-regulated	UPF0481 protein At3g47200
Ga11G0264	up-regulated	UPF0481 protein At3g47200
Ga11G0275	up-regulated	Disease resistance protein At4g27190
Ga11G0284	up-regulated	Putative defensin-like protein 20
Ga11G0299	up-regulated	UPF0481 protein At3g47200
Ga11G0339	up-regulated	Uncharacterized protein
Ga11G0340	up-regulated	LOB domain-containing protein 6
Ga11G0347	up-regulated	Beta-glucosidase 42
Ga11G0394	up-regulated	Putative ribonuclease H protein At1g65750
Ga11G0409	up-regulated	Sensor histidine kinase WalK
Ga11G0454	up-regulated	Stress-related protein
Ga11G0466	up-regulated	Vacuolar protein sorting-associated protein 62
Ga11G0472	up-regulated	Leucine-rich repeat receptor-like protein kinase PXL1
Ga11G0475	up-regulated	LRR receptor-like serine/threonine-protein kinase FLS2
Ga11G0477	up-regulated	Leucine-rich repeat receptor-like protein kinase PXL1
Ga11G0489	up-regulated	Feruloyl CoA ortho-hydroxylase 1
Ga11G0503	up-regulated	LRR receptor-like serine/threonine-protein kinase GSO1
Ga11G0504	up-regulated	LRR receptor-like serine/threonine-protein kinase FLS2
Ga11G0507	up-regulated	LRR receptor-like serine/threonine-protein kinase FLS2
Ga11G0508	up-regulated	LRR receptor-like serine/threonine-protein kinase FLS2
Ga11G0511	up-regulated	Probable leucine-rich repeat receptor-like protein kinase At5g63930
Ga11G0597	up-regulated	UDP-arabinopyranose mutase 1
Ga11G0604	up-regulated	Beta-glucuronosyltransferase GlcAT14B
Ga11G0636	up-regulated	Probable disease resistance protein At4g27220
Ga11G0638	up-regulated	Probable disease resistance protein At4g27220
Ga11G0641	up-regulated	Probable disease resistance protein At1g63360
Ga11G0665	up-regulated	L-type lectin-domain containing receptor kinase IX.1
Ga11G0715	up-regulated	Transcription factor MYB97
Ga11G0716	up-regulated	Agamous-like MADS-box protein AGL80
Ga11G0747	up-regulated	Chloride channel protein CLC-f
Ga11G0753	up-regulated	Probable L-cysteine desulfhydrase, chloroplastic
Ga11G0796	up-regulated	ATP-dependent RNA helicase DBP10
Ga11G0822	up-regulated	Kinesin-like protein KIN-14G
Ga11G0829	up-regulated	Phospholipase D zeta 2
Ga11G0913	up-regulated	Chaperone DnaJ
Ga11G0932	up-regulated	Histidine-containing phosphotransfer protein 1
Ga11G1026	up-regulated	Perakine reductase
Ga11G1103	up-regulated	Protein LIGHT-DEPENDENT SHORT HYPOCOTYLS 1
Ga11G1137	up-regulated	Inositol phosphorylceramide glucuronosyltransferase 1
Ga11G1139	up-regulated	#N/A
Ga11G1185	up-regulated	Ammonium transporter 1 member 2
Ga11G1204	up-regulated	Germin-like protein subfamily 1 member 13
Ga11G1222	up-regulated	Insulin-like growth factor-binding protein 3
Ga11G1237	up-regulated	#N/A
Ga11G1239	up-regulated	NAC transcription factor 47
Ga11G1242	up-regulated	NAC domain-containing protein 100
Ga11G1269	up-regulated	Uncharacterized protein CG10915
Ga11G1275	up-regulated	Envelope protein F13 homolog
Ga11G1331	up-regulated	Cellulose synthase-like protein E6
Ga11G1368	up-regulated	Dehydrin
Ga11G1383	up-regulated	Cytosolic sulfotransferase 15
Ga11G1471	up-regulated	Protein DETOXIFICATION 24
Ga11G1540	up-regulated	Probable xyloglucan endotransglucosylase/hydrolase protein 23
Ga11G1559	up-regulated	Alkane hydroxylase MAH1
Ga11G1580	up-regulated	Uncharacterized protein
Ga11G1660	up-regulated	ABC transporter G family member 11
Ga11G1690	up-regulated	Uncharacterized protein
Ga11G1771	up-regulated	Transcription factor RAX3
Ga11G1803	up-regulated	Uncharacterized protein
Ga11G1839	up-regulated	ELF3-like protein 2
Ga11G1843	up-regulated	Probable prolyl 4-hydroxylase 9
Ga11G1872	up-regulated	Cytochrome P450 81E8
Ga11G1875	up-regulated	Probable receptor-like protein kinase At5g24010
Ga11G1944	up-regulated	Interferon-induced GTP-binding protein Mx2
Ga11G1949	up-regulated	Late embryogenesis abundant protein At1g64065
Ga11G1955	up-regulated	Uncharacterized membrane protein At3g27390
Ga11G1958	up-regulated	Patatin-like protein 5
Ga11G1998	up-regulated	Oxygen-evolving enhancer protein 1, chloroplastic
Ga11G2007	up-regulated	BEL1-like homeodomain protein 2
Ga11G2008	up-regulated	Probable calcium-binding protein CML41
Ga11G2021	up-regulated	Homeobox-leucine zipper protein ATHB-40
Ga11G2074	up-regulated	TRNA--methyltransferase non-catalytic subunit trm6MTase subunit trm6, putative
Ga11G2081	up-regulated	bZIP transcription factor 2
Ga11G2083	up-regulated	AAA-ATPase At1g43910
Ga11G2091	up-regulated	Epoxide hydrolase A
Ga11G2103	up-regulated	Protein SHI RELATED SEQUENCE 1
Ga11G2152	up-regulated	Ferredoxin--NADP reductase, leaf isozyme, chloroplastic
Ga11G2282	up-regulated	Mannose-6-phosphate isomerase 2
Ga11G2287	up-regulated	Ribulose bisphosphate carboxylase small chain, chloroplastic
Ga11G2292	up-regulated	Cytokinin hydroxylase
Ga11G2299	up-regulated	Thylakoid membrane protein slr0575
Ga11G2395	up-regulated	CLAVATA3/ESR (CLE)-related protein 19
Ga11G2398	up-regulated	Pyrophosphate--fructose 6-phosphate 1-phosphotransferase subunit beta 1
Ga11G2399	up-regulated	Protein NRT1/ PTR FAMILY 6.4
Ga11G2405	up-regulated	E3 ubiquitin-protein ligase COP1
Ga11G2431	up-regulated	F-box protein At3g07870
Ga11G2460	up-regulated	Aspartic proteinase nepenthesin-2
Ga11G2479	up-regulated	Cytochrome P450 724B1
Ga11G2486	up-regulated	Chlorophyll a-b binding protein 8, chloroplastic
Ga11G2547	up-regulated	Sulfate/thiosulfate import ATP-binding protein cysA, putative
Ga11G2555	up-regulated	Anthocyanidin 3-O-glucosyltransferase
Ga11G2556	up-regulated	Anthocyanidin 3-O-glucosyltransferase
Ga11G2619	up-regulated	Photosystem I reaction center subunit IV A, chloroplastic
Ga11G2620	up-regulated	Glutathione S-transferase tau 7
Ga11G2736	up-regulated	Sulfate transporter 3.1
Ga11G2748	up-regulated	Uncharacterized protein isoform 1
Ga11G2756	up-regulated	Probable inactive patatin-like protein 9
Ga11G2789	up-regulated	Probable LRR receptor-like serine/threonine-protein kinase RKF3
Ga11G2828	up-regulated	Potassium transporter 5
Ga11G2869	up-regulated	Uncharacterized protein
Ga11G2883	up-regulated	Transcription factor MYB111
Ga11G2891	up-regulated	Mediator of RNA polymerase II transcription subunit 27
Ga11G2900	up-regulated	Probable WRKY transcription factor 65
Ga11G2902	up-regulated	Pectinesterase inhibitor 12
Ga11G2916	up-regulated	Transcription factor JAMYB
Ga11G2941	up-regulated	Isoleucine--tRNA ligase
Ga11G2956	up-regulated	ABC transporter B family member 4
Ga11G3000	up-regulated	Uncharacterized protein
Ga11G3086	up-regulated	Late embryogenesis abundant protein At1g64065
Ga11G3105	up-regulated	Ferric reduction oxidase 2
Ga11G3124	up-regulated	Probable aquaporin PIP1-4
Ga11G3143	up-regulated	Actin-depolymerizing factor 10
Ga11G3238	up-regulated	Uncharacterized protein C7orf73
Ga11G3247	up-regulated	Transcription factor UNE10
Ga11G3250	up-regulated	Metalloendoproteinase 4-MMP
Ga11G3299	up-regulated	Tetraketide alpha-pyrone reductase 1
Ga11G3339	up-regulated	ATP-dependent zinc metalloprotease FTSH 5, mitochondrial
Ga11G3340	up-regulated	NAC domain-containing protein 100
Ga11G3342	up-regulated	Probable calcium-binding protein CML45
Ga11G3372	up-regulated	Serine/threonine-protein kinase STY8
Ga11G3408	up-regulated	Light-regulated protein
Ga11G3416	up-regulated	Glutathione S-transferase U17
Ga11G3417	up-regulated	Serine/threonine-protein kinase PBS1
Ga11G3455	up-regulated	Uncharacterized protein
Ga11G3474	up-regulated	Probable indole-3-pyruvate monooxygenase YUCCA10
Ga11G3517	up-regulated	Chaperone protein dnaJ 20, chloroplastic
Ga11G3521	up-regulated	Protein spinster
Ga11G3560	up-regulated	Probable xyloglucan endotransglucosylase/hydrolase protein 7
Ga11G3625	up-regulated	Peroxidase 72
Ga11G3695	up-regulated	Tumor necrosis factor receptor superfamily member 5
Ga11G3720	up-regulated	Xylosyltransferase sqv-6
Ga11G3747	up-regulated	Vesicle transport v-SNARE 13
Ga11G3767	up-regulated	Transcription factor PRE4
Ga11G3810	up-regulated	Uncharacterized protein At3g50808
Ga11G3828	up-regulated	Probable serine/threonine-protein kinase PBL19
Ga11G3854	up-regulated	14 kDa proline-rich protein DC2.15, putative
Ga11G3890	up-regulated	BTB/POZ domain-containing protein POB1
Ga11G4006	up-regulated	Probable WRKY transcription factor 27
Ga11G4008	up-regulated	Uncharacterized protein AF_2147
Ga11G4033	up-regulated	Berberine bridge enzyme-like 18
Ga11G4036	up-regulated	Heat stress transcription factor B-2a
Ga11G4039	up-regulated	Protein HOTHEAD
Ga11G4047	up-regulated	LRR receptor-like serine/threonine-protein kinase ERL1
Ga11G4076	up-regulated	Transcription factor BEE 1
Ga11G4081	up-regulated	DNA-directed RNA polymerase III subunit 2
Ga11G4106	up-regulated	Purple acid phosphatase 17
Ga11G4119	up-regulated	Boron transporter 1
Ga12G0028	up-regulated	Transcription factor MYB98
Ga12G0058	up-regulated	Organic cation/carnitine transporter 1
Ga12G0059	up-regulated	Monoacylglycerol lipase
Ga12G0071	up-regulated	Cell surface hyaluronidase
Ga12G0111	up-regulated	Uncharacterized protein
Ga12G0113	up-regulated	Transcription factor MYB62
Ga12G0130	up-regulated	Uncharacterized protein
Ga12G0148	up-regulated	Magnesium-protoporphyrin O-methyltransferase
Ga12G0161	up-regulated	Carboxylesterase 1
Ga12G0171	up-regulated	Sorbitol dehydrogenase
Ga12G0211	up-regulated	Protein SHORTAGE IN CHIASMATA 1
Ga12G0238	up-regulated	Beta-carotene 3-hydroxylase, chloroplastic
Ga12G0242	up-regulated	Heavy metal-associated isoprenylated plant protein 12
Ga12G0243	up-regulated	Heavy metal-associated isoprenylated plant protein 12
Ga12G0303	up-regulated	Ribonuclease P protein subunit P38-related isoform 1
Ga12G0310	up-regulated	Adenosylcobalamin-dependent ribonucleoside-triphosphate reductase, putative
Ga12G0315	up-regulated	Dof zinc finger protein DOF3.7
Ga12G0321	up-regulated	Molybdate-anion transporter
Ga12G0351	up-regulated	Uncharacterized protein
Ga12G0381	up-regulated	Granule-bound starch synthase 1, chloroplastic/amyloplastic
Ga12G0391	up-regulated	Probable lysophospholipase BODYGUARD 3
Ga12G0395	up-regulated	Cytochrome P450 78A3
Ga12G0417	up-regulated	Cellulose synthase-like protein G3
Ga12G0472	up-regulated	Late embryogenesis abundant protein At1g64065
Ga12G0475	up-regulated	Endoglucanase
Ga12G0483	up-regulated	Beta-carotene 3-hydroxylase 1, chloroplastic
Ga12G0486	up-regulated	Beta-1,3-N-acetylglucosaminyltransferase lunatic fringe
Ga12G0488	up-regulated	Phosphoglycerate mutase-like protein AT74
Ga12G0529	up-regulated	Bifunctional UDP-glucose 4-epimerase and UDP-xylose 4-epimerase 1
Ga12G0537	up-regulated	Scarecrow-like protein 28
Ga12G0567	up-regulated	AT-hook motif nuclear-localized protein 24
Ga12G0645	up-regulated	Ethylene-responsive transcription factor 5
Ga12G0646	up-regulated	Ethylene-responsive transcription factor 5
Ga12G0673	up-regulated	Protein MARD1
Ga12G0715	up-regulated	Abscisic acid receptor PYR1
Ga12G0725	up-regulated	ABC transporter B family member 2
Ga12G0770	up-regulated	Uncharacterized protein
Ga12G0803	up-regulated	Uncharacterized glycosyltransferase MJ1607
Ga12G0804	up-regulated	Probable aspartic protease At2g35615
Ga12G0821	up-regulated	Putative glycerol-3-phosphate transporter 1
Ga12G0832	up-regulated	Hexose carrier protein HEX6
Ga12G0895	up-regulated	Tritrans,polycis-undecaprenyl-diphosphate synthase (geranylgeranyl-diphosphate specific)
Ga12G0908	up-regulated	Uncharacterized protein
Ga12G0946	up-regulated	Uncharacterized protein
Ga12G0949	up-regulated	GDSL esterase/lipase At3g48460
Ga12G0961	up-regulated	Leucine-rich repeat receptor-like serine/threonine/tyrosine-protein kinase SOBIR1
Ga12G0981	up-regulated	Uncharacterized protein
Ga12G1012	up-regulated	UDP-glycosyltransferase 83A1
Ga12G1034	up-regulated	Uncharacterized protein
Ga12G1108	up-regulated	2-alkenal reductase (NADP(+)-dependent)
Ga12G1116	up-regulated	Uncharacterized protein
Ga12G1137	up-regulated	AP2/ERF and B3 domain-containing transcription factor RAV1
Ga12G1169	up-regulated	Uncharacterized protein
Ga12G1189	up-regulated	Ribonuclease 3
Ga12G1193	up-regulated	Cyclic dof factor 2
Ga12G1197	up-regulated	NAC transcription factor 29
Ga12G1215	up-regulated	Probable WRKY transcription factor 57
Ga12G1271	up-regulated	Septum-promoting GTP-binding protein 1
Ga12G1272	up-regulated	Transmembrane protein 97
Ga12G1346	up-regulated	Heavy metal-associated isoprenylated plant protein 20
Ga12G1350	up-regulated	Squamosa promoter-binding-like protein 16
Ga12G1351	up-regulated	Cystathionine beta-lyase
Ga12G1399	up-regulated	Cysteine proteinases superfamily protein
Ga12G1402	up-regulated	Cytochrome P450 71B36
Ga12G1414	up-regulated	Cyclin-dependent protein kinase inhibitor SMR6
Ga12G1452	up-regulated	Aldehyde dehydrogenase family 2 member B4, mitochondrial
Ga12G1470	up-regulated	Nudix hydrolase 13, mitochondrial
Ga12G1486	up-regulated	Transcription factor bHLH162
Ga12G1509	up-regulated	Putative cell wall protein
Ga12G1528	up-regulated	Calcium-binding protein PBP1
Ga12G1535	up-regulated	MADS-box transcription factor 47
Ga12G1538	up-regulated	B-box domain protein 31
Ga12G1540	up-regulated	Glycoprotein-N-acetylgalactosamine 3-beta-galactosyltransferase 1
Ga12G1614	up-regulated	#N/A
Ga12G1626	up-regulated	Uncharacterized protein
Ga12G1633	up-regulated	Probable beta-D-xylosidase 2
Ga12G1644	up-regulated	Universal stress protein A-like protein
Ga12G1781	up-regulated	Calcium-binding protein KIC
Ga12G1787	up-regulated	Uncharacterized protein At4g00950
Ga12G1798	up-regulated	hypothetical protein
Ga12G1842	up-regulated	E3 ubiquitin-protein ligase RHA1B
Ga12G1849	up-regulated	#N/A
Ga12G1880	up-regulated	UDP-galactose/UDP-glucose transporter 2
Ga12G1890	up-regulated	Lysophospholipid acyltransferase LPEAT2
Ga12G1940	up-regulated	Ankyrin repeat-containing protein At2g01680
Ga12G1963	up-regulated	Carotenoid cleavage dioxygenase 7, chloroplastic
Ga12G1965	up-regulated	Squamosa promoter-binding-like protein 8
Ga12G1971	up-regulated	Transcription factor UNE10
Ga12G1974	up-regulated	Putative expansin-B2
Ga12G2052	up-regulated	Cytochrome P450 77A3
Ga12G2064	up-regulated	Glycerol-3-phosphate acyltransferase 1
Ga12G2068	up-regulated	F-box protein CPR30
Ga12G2076	up-regulated	Homeobox-leucine zipper protein ATHB-16
Ga12G2084	up-regulated	Zinc-finger homeodomain protein 1
Ga12G2112	up-regulated	Uncharacterized protein
Ga12G2170	up-regulated	Homeobox-leucine zipper protein HAT22
Ga12G2186	up-regulated	Cyclin-D5-1
Ga12G2213	up-regulated	BTB/POZ domain-containing protein At5g67385
Ga12G2369	up-regulated	BEL1-like homeodomain protein 2
Ga12G2441	up-regulated	Calcium-transporting ATPase 1
Ga12G2445	up-regulated	Salicylate carboxymethyltransferase
Ga12G2489	up-regulated	Pathogenesis-related protein 5
Ga12G2498	up-regulated	Rhodanese-like domain-containing protein 15, chloroplastic
Ga12G2517	up-regulated	Zinc finger protein CONSTANS-LIKE 2
Ga12G2521	up-regulated	Amino acid transporter AVT6A
Ga12G2534	up-regulated	Protein DETOXIFICATION 9
Ga12G2551	up-regulated	CDP-diacylglycerol--glycerol-3-phosphate 3-phosphatidyltransferase, putative
Ga12G2593	up-regulated	Metalloendoproteinase 2-MMP
Ga12G2709	up-regulated	L-ascorbate oxidase homolog
Ga12G2792	up-regulated	Cysteine protease XCP1
Ga12G2799	up-regulated	Probable L-type lectin-domain containing receptor kinase S.5
Ga12G2815	up-regulated	Uncharacterized protein
Ga12G2819	up-regulated	Heavy metal-associated isoprenylated plant protein 36
Ga12G2825	up-regulated	Protein indeterminate-domain 2
Ga12G2834	up-regulated	OTU domain-containing protein 6B
Ga12G2835	up-regulated	Monothiol glutaredoxin-S9
Ga12G2845	up-regulated	SOSS complex subunit B homolog
Ga12G2866	up-regulated	Basic 7S globulin
Ga12G2902	up-regulated	Chloride channel protein CLC-c
Ga13G0079	up-regulated	Uncharacterized protein L137
Ga13G0080	up-regulated	Quinone oxidoreductase-like protein 2 homolog
Ga13G0132	up-regulated	Protein NRT1/ PTR FAMILY 7.3
Ga13G0141	up-regulated	Cytokinin dehydrogenase 6
Ga13G0189	up-regulated	Nematode resistance protein-like HSPRO2
Ga13G0235	up-regulated	Egg cell-secreted protein 1.2
Ga13G0242	up-regulated	TBC1 domain family member 8B
Ga13G0335	up-regulated	Ferredoxin-2, chloroplastic
Ga13G0351	up-regulated	Uncharacterized protein
Ga13G0359	up-regulated	Early nodulin-like protein 3
Ga13G0378	up-regulated	Ethylene-responsive transcription factor ERF109
Ga13G0406	up-regulated	Filament-like plant protein 7
Ga13G0409	up-regulated	Scopoletin glucosyltransferase
Ga13G0414	up-regulated	Scopoletin glucosyltransferase
Ga13G0416	up-regulated	Elicitor-responsive protein 3
Ga13G0434	up-regulated	Zinc finger protein 7
Ga13G0442	up-regulated	Late embryogenesis abundant protein Lea5, putative
Ga13G0452	up-regulated	Zinc finger protein ZAT10
Ga13G0547	up-regulated	7-deoxyloganetin glucosyltransferase
Ga13G0613	up-regulated	Uncharacterized protein
Ga13G0630	up-regulated	Purple acid phosphatase 2
Ga13G0671	up-regulated	Pheophytinase, chloroplastic
Ga13G0679	up-regulated	E3 ubiquitin-protein ligase RNF25
Ga13G0716	up-regulated	Probable metal-nicotianamine transporter YSL7
Ga13G0753	up-regulated	COBRA-like protein 8
Ga13G0817	up-regulated	AP2/ERF and B3 domain-containing transcription repressor TEM1
Ga13G0822	up-regulated	Protein NRT1/ PTR FAMILY 4.6
Ga13G0836	up-regulated	hypothetical protein
Ga13G0842	up-regulated	Probable pectate lyase P59
Ga13G0881	up-regulated	Uncharacterized protein
Ga13G0921	up-regulated	Transcription factor MYB106
Ga13G1003	up-regulated	Cytochrome P450 78A5
Ga13G1011	up-regulated	Protein BIG GRAIN 1-like E
Ga13G1074	up-regulated	Acetyl-coenzyme A carboxylase carboxyl transferase subunit alpha, chloroplastic
Ga13G1120	up-regulated	Universal stress protein PHOS32
Ga13G1159	up-regulated	Uncharacterized protein At1g04910
Ga13G1172	up-regulated	Ribose-5-phosphate isomerase A
Ga13G1229	up-regulated	Cytochrome P450 89A2
Ga13G1246	up-regulated	Myb-related protein 306
Ga13G1409	up-regulated	Putative uncharacterized protein Sb05g027050
Ga13G1420	up-regulated	Inorganic H pyrophosphatase family protein isoform 1
Ga13G1505	up-regulated	Transcription factor bHLH80
Ga13G1535	up-regulated	#N/A
Ga13G1653	up-regulated	Monothiol glutaredoxin-S10
Ga13G1666	up-regulated	Nudix hydrolase 10
Ga13G1675	up-regulated	Two-pore potassium channel 1
Ga13G1680	up-regulated	Uncharacterized protein
Ga13G1685	up-regulated	Serine acetyltransferase 3, mitochondrial
Ga13G1690	up-regulated	ABC transporter C family member 3
Ga13G1759	up-regulated	Aspartic proteinase nepenthesin-1
Ga13G1767	up-regulated	Nuclear factor interleukin-3-regulated protein
Ga13G1779	up-regulated	Organic cation/carnitine transporter 4
Ga13G1780	up-regulated	Putative beta-glucosidase 41
Ga13G1783	up-regulated	Calcium-binding protein PBP1
Ga13G1813	up-regulated	Agamous-like MADS-box protein AGL80
Ga13G1838	up-regulated	Squamosa promoter-binding-like protein 4
Ga13G1849	up-regulated	Probable aminotransferase TAT2
Ga13G1850	up-regulated	Uncharacterized protein isoform 1
Ga13G1903	up-regulated	Gibberellin 2-beta-dioxygenase 1
Ga13G1916	up-regulated	Feruloyl CoA ortho-hydroxylase 2
Ga13G1956	up-regulated	UDP-glycosyltransferase 73C5
Ga13G1958	up-regulated	UDP-glycosyltransferase 73C1
Ga13G1962	up-regulated	UPF0481 protein At3g47200
Ga13G1984	up-regulated	Putative defensin-like protein 120
Ga13G2002	up-regulated	PAP/OAS1 substrate-binding domain superfamily, putative
Ga13G2006	up-regulated	UPF0481 protein At3g47200
Ga13G2043	up-regulated	Vacuolar protein sorting-associated protein 62
Ga13G2050	up-regulated	GDSL esterase/lipase At5g33370
Ga13G2115	up-regulated	Auxin-responsive protein IAA16
Ga13G2155	up-regulated	Caffeic acid 3-O-methyltransferase
Ga13G2156	up-regulated	Uncharacterized protein
Ga13G2173	up-regulated	Sugar transporter ERD6-like 8
Ga13G2180	up-regulated	E3 ubiquitin-protein ligase ATL6
Ga13G2196	up-regulated	Bidirectional sugar transporter SWEET17
Ga13G2310	up-regulated	G-type lectin S-receptor-like serine/threonine-protein kinase At1g67520
Ga13G2349	up-regulated	Uncharacterized protein isoform 1
Ga13G2358	up-regulated	Probable pectinesterase/pectinesterase inhibitor 12
Ga13G2390	up-regulated	Photosystem II reaction center X protein
Ga13G2410	up-regulated	Cytidine deaminase 1
Ga13G2434	up-regulated	30S ribosomal protein S1 homolog
Ga13G2467	up-regulated	DeSI-like protein At4g17486
Ga13G2482	up-regulated	Uncharacterized protein
Ga13G2485	up-regulated	#N/A
Ga13G2497	up-regulated	Monogalactosyldiacylglycerol synthase 2, chloroplastic
Ga13G2531	up-regulated	Probable 2-oxoglutarate-dependent dioxygenase AOP1
Ga13G2557	up-regulated	RING-H2 finger protein ATL43
Ga13G2579	up-regulated	L-ascorbate oxidase homolog
Ga13G2591	up-regulated	Protein GLUTAMINE DUMPER 3
Ga13G2617	up-regulated	Metal tolerance protein 4
Ga13G2627	up-regulated	Uncharacterized protein RP471
Ga13G2640	up-regulated	DNA damage-repair/toleration protein DRT100
Ga13G2678	up-regulated	Epoxide hydrolase A
Ga13G2687	up-regulated	tRNA-splicing endonuclease subunit Sen2-1
Ga13G2700	up-regulated	Histone deacetylase 8
Ga13G2703	up-regulated	5'-3' exoribonuclease 4
Ga13G2729	up-regulated	Protein DAMAGED DNA-BINDING 2
Ga13G2730	up-regulated	RING finger protein 141
Ga13G2806	up-regulated	Transcription factor TCP21
Ga13G2818	up-regulated	Germin-like protein subfamily 1 member 1
Ga13G2820	up-regulated	Mitogen-activated protein kinase kinase kinase 18
Ga13G2837	up-regulated	Shewanella-like protein phosphatase 1
Ga13G2844	up-regulated	Expansin-A8
Ga14G0004	up-regulated	Photosystem I reaction center subunit N, chloroplastic
Ga14G0030	up-regulated	Uncharacterized protein
Ga14G0051	up-regulated	Ammonium transporter 2
Ga14G0102	up-regulated	Uncharacterized protein
Ga14G0105	up-regulated	DNA double-strand break repair rad50 ATPase
Ga14G0169	up-regulated	Uncharacterized protein
Ga14G0178	up-regulated	Salicylic acid-binding protein 2
Ga14G0181	up-regulated	CCG-binding protein 1
Ga14G0182	up-regulated	Sorting nexin-13
Ga14G0237	up-regulated	Protein DOWN-REGULATED IN DIF1 11
Ga14G0301	up-regulated	NAC domain-containing protein 73
Ga14G0377	up-regulated	Protein trichome birefringence-like 43
Ga14G0551	up-regulated	Peroxisome biogenesis protein 5
Ga14G1446	up-regulated	Uncharacterized acetyltransferase At3g50280
Ga14G1491	up-regulated	Plant invertase/pectin methylesterase inhibitor superfamily protein
Ga14G1495	up-regulated	Receptor-like protein kinase HAIKU2
Ga14G1560	up-regulated	Probable WRKY transcription factor 65
Ga14G1578	up-regulated	Syntaxin/t-SNARE family protein, putative
Ga14G1612	up-regulated	Plasma membrane proteolipid 3
Ga14G1649	up-regulated	#N/A
Ga14G1650	up-regulated	Elongation of fatty acids protein 3-like
Ga14G1702	up-regulated	Beta-1,3-galactosyltransferase GALT1
Ga14G1716	up-regulated	HMG-Y-related protein A
Ga14G1764	up-regulated	Mediator of RNA polymerase II transcription subunit 18, putative
Ga14G1797	up-regulated	Beta-glucosidase 12
Ga14G1842	up-regulated	Importin subunit alpha-1
Ga14G1853	up-regulated	Zinc finger CCCH domain-containing protein 20
Ga14G1885	up-regulated	BEL1-like homeodomain protein 6
Ga14G1890	up-regulated	Probable LRR receptor-like serine/threonine-protein kinase At1g07650
Ga14G1941	up-regulated	Sugar transporter ERD6-like 5
Ga14G1951	up-regulated	Homeobox-leucine zipper protein ATHB-7
Ga14G1967	up-regulated	Protein DOWN-REGULATED IN DIF1 11
Ga14G1973	up-regulated	Protein DOWN-REGULATED IN DIF1 11
Ga14G1977	up-regulated	Non-specific lipid-transfer protein 4
Ga14G2017	up-regulated	Nuclear factor related to kappa-B-binding protein
Ga14G2045	up-regulated	TMV resistance protein N
Ga14G2153	up-regulated	Pleiotropic drug resistance protein 3
Ga14G2173	up-regulated	Transcription factor MYB111
Ga14G2185	up-regulated	Protein DOWN-REGULATED IN DIF1 11
Ga14G2186	up-regulated	Protein DOWN-REGULATED IN DIF1 11
Ga14G2365	up-regulated	Chlorophyllase-2, chloroplastic
Ga14G2380	up-regulated	Cyclin-U4-1
Ga14G2561	up-regulated	UDP-glucuronate
Ga14G2575	up-regulated	Protein DOWN-REGULATED IN DIF1 11
Ga14G2607	up-regulated	Uncharacterized protein
Ga14G2612	up-regulated	Small heat shock protein, chloroplastic
Ga14G2677	up-regulated	Protein DOWN-REGULATED IN DIF1 11
Ga14G2680	up-regulated	Protein DOWN-REGULATED IN DIF1 11
Ga14G2681	up-regulated	Protein DOWN-REGULATED IN DIF1 11
Ga14G2695	up-regulated	tRNA sulfurtransferase
Ga14G2705	up-regulated	delta-cadinene synthase isozyme XC1
Ga14G2716	up-regulated	Cupredoxin superfamily protein, putative
Ga14G2767	up-regulated	Probable peroxygenase 3
Ga14G2799	up-regulated	Pathogen-related protein isoform 1
Ga14G2880	up-regulated	BON1-associated protein 2
Ga14G2899	up-regulated	Elongation factor P
Ga01G0005	down-regulated	COX assembly mitochondrial protein 2 homolog
Ga01G0007	down-regulated	Laminin subunit beta-2
Ga01G0012	down-regulated	Actin-2
Ga01G0013	down-regulated	Cytochrome b-c1 complex subunit 6
Ga01G0023	down-regulated	Probable aquaporin PIP2-8
Ga01G0031	down-regulated	Cold shock domain-containing protein 3
Ga01G0034	down-regulated	Peptidyl-prolyl cis-trans isomerase 1
Ga01G0042	down-regulated	V-type proton ATPase subunit a3
Ga01G0048	down-regulated	3-ketoacyl-CoA synthase 9
Ga01G0054	down-regulated	DnaJ homolog subfamily B member 13
Ga01G0061	down-regulated	Protein DMR6-LIKE OXYGENASE 1
Ga01G0063	down-regulated	Serine/threonine-protein kinase SRK2E
Ga01G0083	down-regulated	40S ribosomal protein S16
Ga01G0090	down-regulated	DNA damage-repair/toleration protein DRT100
Ga01G0092	down-regulated	Transcription factor MYB44
Ga01G0178	down-regulated	Transcription factor ILR3
Ga01G0189	down-regulated	Secretory carrier-associated membrane protein 1
Ga01G0216	down-regulated	DnaJ homolog subfamily B member 13
Ga01G0220	down-regulated	Pentatricopeptide repeat-containing protein At4g21065
Ga01G0224	down-regulated	Cytochrome b-c1 complex subunit Rieske-2, mitochondrial
Ga01G0243	down-regulated	Uncharacterized protein
Ga01G0293	down-regulated	Eukaryotic translation initiation factor 2 subunit 3
Ga01G0312	down-regulated	Probable enoyl-CoA hydratase 1, peroxisomal
Ga01G0339	down-regulated	G-type lectin S-receptor-like serine/threonine-protein kinase At1g11330
Ga01G0341	down-regulated	G-type lectin S-receptor-like serine/threonine-protein kinase At1g11330
Ga01G0355	down-regulated	Auxin-responsive protein SAUR72
Ga01G0372	down-regulated	CASP-like protein F16
Ga01G0377	down-regulated	Peroxisomal (S)-2-hydroxy-acid oxidase GLO1
Ga01G0394	down-regulated	Heme-binding protein 2
Ga01G0407	down-regulated	DNA ligase 4
Ga01G0409	down-regulated	Isoleucine--tRNA ligase, mitochondrial
Ga01G0410	down-regulated	D-lactate dehydrogenase [cytochrome], mitochondrial
Ga01G0412	down-regulated	Rust resistance kinase Lr10
Ga01G0470	down-regulated	Disease resistance protein At4g27190
Ga01G0476	down-regulated	Mechanosensitive ion channel protein 6
Ga01G0482	down-regulated	Protein trichome birefringence-like 42
Ga01G0485	down-regulated	Probable leucine-rich repeat receptor-like serine/threonine-protein kinase At3g14840
Ga01G0489	down-regulated	LRR receptor-like serine/threonine-protein kinase EFR
Ga01G0561	down-regulated	Receptor-like protein 12
Ga01G0573	down-regulated	Uncharacterized protein
Ga01G0580	down-regulated	Probable beta-1,3-galactosyltransferase 14
Ga01G0589	down-regulated	Transcription factor BPE
Ga01G0593	down-regulated	Malate dehydrogenase 2, mitochondrial
Ga01G0601	down-regulated	Probable LRR receptor-like serine/threonine-protein kinase At3g47570
Ga01G0609	down-regulated	Basic leucine zipper 61
Ga01G0617	down-regulated	28 kDa heat- and acid-stable phosphoprotein
Ga01G0640	down-regulated	Probable protein phosphatase 2C 39
Ga01G0657	down-regulated	Beta-glucuronosyltransferase GlcAT14B
Ga01G0684	down-regulated	Cytochrome P450 CYP736A12
Ga01G0689	down-regulated	Putative nuclear RNA export factor SDE5
Ga01G0704	down-regulated	Fiber protein Fb34
Ga01G0710	down-regulated	Uncharacterized protein
Ga01G0716	down-regulated	Uncharacterized protein
Ga01G0736	down-regulated	RB1-inducible coiled-coil protein 1
Ga01G0763	down-regulated	G-type lectin S-receptor-like serine/threonine-protein kinase At4g27290
Ga01G0766	down-regulated	Probable NAD(P)H dehydrogenase (quinone) FQR1-like 1
Ga01G0813	down-regulated	Thiamine thiazole synthase, chloroplastic
Ga01G0815	down-regulated	TBC1 domain family member 15
Ga01G0823	down-regulated	F-box/LRR-repeat protein At3g59200
Ga01G0835	down-regulated	F-box/LRR-repeat protein At4g14096
Ga01G0837	down-regulated	Putative F-box/FBD/LRR-repeat protein At3g59240
Ga01G0842	down-regulated	Autophagy-related protein 18f
Ga01G0890	down-regulated	LIM and calponin domains-containing protein 1, putative
Ga01G0897	down-regulated	F11F12.5 protein
Ga01G0903	down-regulated	Phosphatidate cytidylyltransferase 2
Ga01G0926	down-regulated	Heterogeneous nuclear ribonucleoprotein 1
Ga01G0928	down-regulated	Probable serine/threonine-protein kinase WNK11
Ga01G0966	down-regulated	Nuclear transcription factor Y subunit B-3
Ga01G0968	down-regulated	Putative ribonuclease H protein At1g65750
Ga01G0973	down-regulated	Nudix hydrolase 10
Ga01G1003	down-regulated	Kinesin-like protein KIN-14F
Ga01G1033	down-regulated	Probable E3 ubiquitin-protein ligase XERICO
Ga01G1065	down-regulated	DELLA protein GAI1
Ga01G1073	down-regulated	Zinc transporter 1
Ga01G1078	down-regulated	Probable GMP synthase [glutamine-hydrolyzing]
Ga01G1091	down-regulated	Uncharacterized protein isoform 1
Ga01G1097	down-regulated	Monosaccharide-sensing protein 2
Ga01G1099	down-regulated	Dolichyl-diphosphooligosaccharide--protein glycosyltransferase subunit 1A
Ga01G1107	down-regulated	Protein canopy-1
Ga01G1148	down-regulated	Formate-dependent phosphoribosylglycinamide formyltransferase
Ga01G1166	down-regulated	Prolyl endopeptidase
Ga01G1189	down-regulated	Endoplasmin homolog
Ga01G1211	down-regulated	Probable methyltransferase PMT28
Ga01G1216	down-regulated	Aldehyde oxidase GLOX
Ga01G1230	down-regulated	Protein WALLS ARE THIN 1
Ga01G1239	down-regulated	bZIP transcription factor 44
Ga01G1241	down-regulated	Aspartic proteinase A2
Ga01G1256	down-regulated	Nuclear transcription factor Y subunit A-1
Ga01G1281	down-regulated	Cyclin-dependent protein kinase inhibitor SMR3
Ga01G1327	down-regulated	Lysine-rich arabinogalactan protein 18
Ga01G1337	down-regulated	#N/A
Ga01G1356	down-regulated	Protein NETWORKED 2A
Ga01G1367	down-regulated	40S ribosomal protein S15a-5
Ga01G1416	down-regulated	Uncharacterized protein At4g06744
Ga01G1431	down-regulated	Non-specific lipid-transfer protein-like 1
Ga01G1483	down-regulated	S-adenosyl-L-methionine-dependent tRNA 4-demethylwyosine synthase
Ga01G1492	down-regulated	Chaperonin 60 subunit beta 2, chloroplastic
Ga01G1503	down-regulated	Calcium-dependent protein kinase 2
Ga01G1528	down-regulated	Homeobox-leucine zipper protein HAT14
Ga01G1554	down-regulated	Gb:AAF02129.1 isoform 1
Ga01G1563	down-regulated	Cytochrome b-c1 complex subunit 9
Ga01G1636	down-regulated	Proline-rich receptor-like protein kinase PERK12
Ga01G1687	down-regulated	Diacylglycerol kinase theta
Ga01G1691	down-regulated	1-aminocyclopropane-1-carboxylate synthase
Ga01G1700	down-regulated	Late embryogenesis abundant protein At1g64065
Ga01G1732	down-regulated	Leucine--tRNA ligase
Ga01G1746	down-regulated	Protein trichome birefringence-like 23
Ga01G1748	down-regulated	Uncharacterized protein
Ga01G1752	down-regulated	Endoglucanase 6
Ga01G1775	down-regulated	Phosphatidylinositol 4-kinase gamma 2
Ga01G1776	down-regulated	Uncharacterized protein slp1
Ga01G1787	down-regulated	Protein GPR107
Ga01G1803	down-regulated	Early nodulin-like protein 1
Ga01G1816	down-regulated	Linker for activation of T-cells family member 2
Ga01G1832	down-regulated	Protein ABIL2
Ga01G1833	down-regulated	Subtilisin-like protease SBT3.8
Ga01G1834	down-regulated	Ferric reduction oxidase 2
Ga01G1871	down-regulated	Putative uncharacterized protein
Ga01G1885	down-regulated	BRCA1-associated RING domain protein 1
Ga01G1911	down-regulated	Dof zinc finger protein DOF5.4
Ga01G1922	down-regulated	Putative G3BP-like protein
Ga01G1937	down-regulated	Zinc finger protein ZAT9
Ga01G1953	down-regulated	Uncharacterized protein At5g01610
Ga01G1997	down-regulated	Homeobox-leucine zipper protein HAT5
Ga01G2001	down-regulated	Protein NUCLEAR FUSION DEFECTIVE 4
Ga01G2011	down-regulated	Probable pectate lyase 5
Ga01G2074	down-regulated	Beta-fructofuranosidase, soluble isoenzyme I
Ga01G2111	down-regulated	Ribonuclease TUDOR 1
Ga01G2129	down-regulated	Bidirectional sugar transporter SWEET10
Ga01G2137	down-regulated	Uncharacterized protein
Ga01G2151	down-regulated	AAA-ATPase At2g46620
Ga01G2160	down-regulated	Glucan endo-1,3-beta-glucosidase
Ga01G2198	down-regulated	Uncharacterized protein
Ga01G2215	down-regulated	UDP-glycosyltransferase 71K2
Ga01G2237	down-regulated	Uncharacterized protein isoform 1
Ga01G2257	down-regulated	Heat shock cognate 70 kDa protein
Ga01G2273	down-regulated	Very-long-chain 3-oxoacyl-CoA reductase 1
Ga01G2283	down-regulated	Very-long-chain 3-oxoacyl-CoA reductase 1
Ga01G2300	down-regulated	Uncharacterized protein C24B11.05
Ga01G2312	down-regulated	18.5 kDa class I heat shock protein
Ga01G2333	down-regulated	Aquaporin TIP1-3
Ga01G2379	down-regulated	Probable aquaporin PIP2-2
Ga01G2385	down-regulated	E3 ubiquitin-protein ligase MARCH2
Ga01G2397	down-regulated	Mitogen-activated protein kinase 3
Ga01G2415	down-regulated	UDP-xylose transporter 1
Ga01G2463	down-regulated	Methylesterase 17
Ga01G2468	down-regulated	CBL-interacting serine/threonine-protein kinase 11
Ga01G2473	down-regulated	Uncharacterized protein
Ga01G2503	down-regulated	Protein LIGHT-DEPENDENT SHORT HYPOCOTYLS 6
Ga01G2518	down-regulated	E3 ubiquitin-protein ligase ATL15
Ga01G2522	down-regulated	Protein CHUP1, chloroplastic
Ga01G2523	down-regulated	Protein NETWORKED 4B
Ga01G2527	down-regulated	Demethylmenaquinone methyltransferase
Ga01G2586	down-regulated	E3 ubiquitin-protein ligase RHA1B
Ga01G2593	down-regulated	Homeobox protein BEL1 homolog
Ga01G2608	down-regulated	Mitochondrial dicarboxylate/tricarboxylate transporter DTC
Ga01G2630	down-regulated	Bifunctional dTDP-4-dehydrorhamnose 3,5-epimerase/dTDP-4-dehydrorhamnose reductase
Ga01G2631	down-regulated	Putative disease resistance protein RGA4
Ga01G2632	down-regulated	Disease resistance protein RGA2
Ga01G2635	down-regulated	Agamous-like MADS-box protein AGL19
Ga01G2646	down-regulated	Flavonoid 3',5'-hydroxylase
Ga01G2647	down-regulated	Cytochrome P450 CYP736A12
Ga01G2648	down-regulated	Flavonoid 3',5'-hydroxylase
Ga01G2649	down-regulated	Flavonoid 3',5'-hydroxylase
Ga01G2651	down-regulated	Flavonoid 3'-monooxygenase
Ga01G2667	down-regulated	#N/A
Ga01G2668	down-regulated	Disease resistance protein RGA2
Ga01G2671	down-regulated	Putative adenylate cyclase regulatory protein
Ga01G2692	down-regulated	Heat shock cognate 70 kDa protein
Ga01G2702	down-regulated	21 kDa protein
Ga01G2711	down-regulated	DnaJ homolog subfamily C member 2
Ga01G2740	down-regulated	Putative gamma-glutamylcyclotransferase At3g02910
Ga01G2747	down-regulated	Uncharacterized membrane protein At4g09580
Ga01G2749	down-regulated	ABC transporter B family member 2
Ga01G2783	down-regulated	WAT1-related protein At4g19185
Ga01G2794	down-regulated	Polyadenylate-binding protein RBP47
Ga01G2795	down-regulated	Serine/arginine-rich splicing factor 2
Ga01G2800	down-regulated	TMV resistance protein N
Ga01G2804	down-regulated	VAN3-binding protein
Ga01G2839	down-regulated	Heat-inducible transcription repressor HrcA
Ga02G0004	down-regulated	Uncharacterized protein
Ga02G0015	down-regulated	Serine/threonine-protein kinase SRPK
Ga02G0022	down-regulated	Protein RKD5
Ga02G0045	down-regulated	UPF0548 protein At2g17695
Ga02G0056	down-regulated	Uncharacterized protein At4g08330, chloroplastic
Ga02G0057	down-regulated	Glucokinase
Ga02G0074	down-regulated	GDSL esterase/lipase EXL3
Ga02G0081	down-regulated	Histidine kinase 1
Ga02G0083	down-regulated	Alpha-mannosidase
Ga02G0099	down-regulated	AAA-ATPase At3g50940
Ga02G0113	down-regulated	Aldehyde dehydrogenase family 3 member F1
Ga02G0173	down-regulated	UPF0496 protein At2g18630
Ga02G0179	down-regulated	UPF0496 protein At2g18630
Ga02G0209	down-regulated	B3 domain-containing transcription factor VRN1
Ga02G0218	down-regulated	Dof zinc finger protein DOF3.4
Ga02G0235	down-regulated	Kinesin-like protein KIN-4A
Ga02G0244	down-regulated	Cyclin-D3-2
Ga02G0279	down-regulated	Beta-xylosidase
Ga02G0280	down-regulated	ADP-ribosylation factor-like protein 8a
Ga02G0293	down-regulated	bZIP transcription factor 44
Ga02G0297	down-regulated	Squalene monooxygenase
Ga02G0308	down-regulated	Probable xyloglucan endotransglucosylase/hydrolase protein 6
Ga02G0313	down-regulated	Transcription factor-like protein
Ga02G0320	down-regulated	Transcription factor bHLH25
Ga02G0362	down-regulated	ABC transporter D family member 1
Ga02G0414	down-regulated	Inositol-3-phosphate synthase
Ga02G0422	down-regulated	Type I inositol polyphosphate 5-phosphatase 5
Ga02G0434	down-regulated	Stress enhanced protein 2, chloroplastic
Ga02G0472	down-regulated	Stress enhanced protein 2, chloroplastic
Ga02G0479	down-regulated	Bifunctional uridylyltransferase/uridylyl-removing enzyme
Ga02G0510	down-regulated	GDSL esterase/lipase At4g10955
Ga02G0530	down-regulated	Probable xyloglucan endotransglucosylase/hydrolase protein 23
Ga02G0555	down-regulated	Cinnamoyl-CoA reductase-like SNL6
Ga02G0611	down-regulated	Serine hydroxymethyltransferase 3, chloroplastic
Ga02G0622	down-regulated	Probable sulfate transporter 3.4
Ga02G0627	down-regulated	Melatonin-related receptor
Ga02G0652	down-regulated	Aquaporin TIP2-1
Ga02G0663	down-regulated	GATA transcription factor 12
Ga02G0680	down-regulated	Profilin-3
Ga02G0693	down-regulated	PRA1 family protein F2
Ga02G0694	down-regulated	Phospholipase D alpha 4
Ga02G0749	down-regulated	Villin-2
Ga02G0770	down-regulated	Protein SET DOMAIN GROUP 40
Ga02G0818	down-regulated	Putative ciliary rootlet coiled-coil protein 2
Ga02G0931	down-regulated	U-box domain-containing protein 11
Ga02G0942	down-regulated	Auxin efflux carrier component 3
Ga02G0982	down-regulated	Glutamate--tRNA ligase 2
Ga02G0992	down-regulated	Uncharacterized protein
Ga02G1064	down-regulated	Uncharacterized protein
Ga02G1068	down-regulated	Proline-rich protein 2
Ga02G1070	down-regulated	Pollen-specific protein C13
Ga02G1107	down-regulated	Beta-galactosidase 13
Ga02G1108	down-regulated	Beta-galactosidase 13
Ga02G1131	down-regulated	Blue copper protein
Ga02G1141	down-regulated	Solute carrier family 40 member 2
Ga02G1185	down-regulated	Protein LAZ1
Ga02G1189	down-regulated	U-box domain-containing protein 15
Ga02G1271	down-regulated	Potassium transporter 5
Ga02G1277	down-regulated	Exodeoxyribonuclease 7 large subunit
Ga02G1326	down-regulated	Probable inactive linolenate hydroperoxide lyase
Ga02G1332	down-regulated	3-ketoacyl-CoA synthase 6
Ga02G1356	down-regulated	Nitrate reductase [NADH]
Ga02G1361	down-regulated	WAT1-related protein At4g08300
Ga02G1371	down-regulated	Caffeic acid 3-O-methyltransferase
Ga02G1445	down-regulated	3,9-dihydroxypterocarpan 6A-monooxygenase
Ga02G1449	down-regulated	Transcription factor bHLH130
Ga02G1464	down-regulated	Putative pentatricopeptide repeat-containing protein At5g52630
Ga02G1465	down-regulated	Protein DETOXIFICATION 42
Ga02G1469	down-regulated	Uncharacterized protein
Ga02G1478	down-regulated	Serine decarboxylase
Ga02G1480	down-regulated	Trihelix transcription factor GT-2
Ga02G1493	down-regulated	Amino acid transporter ANT1
Ga02G1503	down-regulated	UPF0051 protein ABCI8, chloroplastic
Ga02G1506	down-regulated	Auxin response factor 14
Ga02G1510	down-regulated	(+)-delta-cadinene synthase isozyme A
Ga02G1514	down-regulated	E3 ubiquitin-protein ligase PUB23
Ga02G1526	down-regulated	NDR1/HIN1-like protein 10
Ga02G1532	down-regulated	Transcription repressor OFP6
Ga02G1547	down-regulated	Secoisolariciresinol dehydrogenase (Fragment)
Ga02G1562	down-regulated	Rho GTPase-activating protein 1
Ga02G1597	down-regulated	Fructose-bisphosphate aldolase 6, cytosolic
Ga02G1620	down-regulated	Probable glycosyltransferase At5g03795
Ga02G1648	down-regulated	Flavonol sulfotransferase-like
Ga02G1659	down-regulated	Aquaporin PIP2-2
Ga02G1671	down-regulated	Uncharacterized protein
Ga02G1682	down-regulated	Geranylgeranyl pyrophosphate synthase, chloroplastic
Ga02G1693	down-regulated	ABC transporter G family member 2
Ga02G1705	down-regulated	Pentatricopeptide repeat superfamily protein
Ga02G1730	down-regulated	Delta-1-pyrroline-5-carboxylate synthase
Ga02G1745	down-regulated	Metallothionein-like protein type 2
Ga02G1747	down-regulated	Actin
Ga02G1748	down-regulated	Cyclin-dependent protein kinase inhibitor SMR3
Ga02G1758	down-regulated	Probable serine/threonine-protein kinase BSK3
Ga02G1761	down-regulated	COP9 signalosome complex subunit 6a
Ga02G1798	down-regulated	Xyloglucan endotransglucosylase/hydrolase protein 22
Ga03G0015	down-regulated	KH domain-containing protein At2g38610
Ga03G0032	down-regulated	Probable WRKY transcription factor 70
Ga03G0036	down-regulated	B3 domain-containing transcription repressor VAL2
Ga03G0058	down-regulated	Alanine--glyoxylate aminotransferase 2 homolog 3, mitochondrial
Ga03G0061	down-regulated	2-alkenal reductase (NADP(+)-dependent)
Ga03G0062	down-regulated	2-alkenal reductase (NADP(+)-dependent)
Ga03G0064	down-regulated	Probable nucleoredoxin 1-1
Ga03G0065	down-regulated	Probable nucleoredoxin 1
Ga03G0089	down-regulated	F-box/LRR-repeat protein At3g59210
Ga03G0093	down-regulated	Mitogen-activated protein kinase homolog MMK1
Ga03G0096	down-regulated	Natterin-4
Ga03G0112	down-regulated	2,3-bisphosphoglycerate-independent phosphoglycerate mutase
Ga03G0117	down-regulated	Zinc finger BED domain-containing protein RICESLEEPER 2
Ga03G0149	down-regulated	Cysteine/Histidine-rich C1 domain family protein, putative
Ga03G0162	down-regulated	Histone-lysine N-methyltransferase 2C
Ga03G0169	down-regulated	Protein vav-1
Ga03G0186	down-regulated	Rho GDP-dissociation inhibitor 1
Ga03G0187	down-regulated	MACPF domain-containing protein At1g14780
Ga03G0196	down-regulated	Ras-related protein RABA5d
Ga03G0197	down-regulated	Natterin-3
Ga03G0202	down-regulated	Berberine bridge enzyme-like 28
Ga03G0208	down-regulated	Xyloglucan endotransglucosylase/hydrolase 2
Ga03G0245	down-regulated	Cysteine proteinase inhibitor 2
Ga03G0246	down-regulated	Transcription factor bHLH62
Ga03G0285	down-regulated	Cytochrome P450 CYP749A22
Ga03G0289	down-regulated	Cytochrome P450 CYP749A22
Ga03G0290	down-regulated	Cytochrome P450 CYP749A22
Ga03G0318	down-regulated	Glutathione S-transferase U7
Ga03G0327	down-regulated	Glutathione transferase GST 23
Ga03G0360	down-regulated	Linoleate 9S-lipoxygenase 5, chloroplastic
Ga03G0362	down-regulated	Primary amine oxidase
Ga03G0379	down-regulated	22.7 kDa class IV heat shock protein
Ga03G0383	down-regulated	Protein YLS3
Ga03G0384	down-regulated	Non-specific lipid-transfer protein-like protein At2g13820
Ga03G0398	down-regulated	Perakine reductase
Ga03G0399	down-regulated	Perakine reductase
Ga03G0402	down-regulated	Uncharacterized protein isoform 1
Ga03G0408	down-regulated	Auxin-induced protein 22B
Ga03G0448	down-regulated	Repetitive proline-rich cell wall protein
Ga03G0449	down-regulated	Repetitive proline-rich cell wall protein
Ga03G0450	down-regulated	Repetitive proline-rich cell wall protein
Ga03G0470	down-regulated	Phosphate transporter PHO1
Ga03G0473	down-regulated	#N/A
Ga03G0510	down-regulated	S-adenosylmethionine decarboxylase proenzyme 4
Ga03G0514	down-regulated	Putative E3 ubiquitin-protein ligase RF298
Ga03G0555	down-regulated	Protein RALF-like 33
Ga03G0557	down-regulated	Xyloglucan 6-xylosyltransferase 1
Ga03G0578	down-regulated	Major allergen Pru ar 1
Ga03G0582	down-regulated	Major allergen Pru ar 1
Ga03G0590	down-regulated	Major allergen Pru av 1
Ga03G0603	down-regulated	Peptidyl-prolyl cis-trans isomerase CYP21-4
Ga03G0638	down-regulated	LYR motif-containing protein 5A
Ga03G0640	down-regulated	Uncharacterized protein isoform 3
Ga03G0680	down-regulated	UDP-glycosyltransferase 71A16
Ga03G0686	down-regulated	Uncharacterized protein
Ga03G0694	down-regulated	Snakin-2
Ga03G0745	down-regulated	Ankyrin repeat-containing protein BDA1
Ga03G0757	down-regulated	Abscisic acid 8'-hydroxylase 3
Ga03G0760	down-regulated	Extensin-3
Ga03G0761	down-regulated	Extensin-3
Ga03G0778	down-regulated	Alcohol dehydrogenase class-P
Ga03G0789	down-regulated	Uncharacterized protein
Ga03G0790	down-regulated	atp-dependent rna helicase dbp6
Ga03G0800	down-regulated	LRR receptor-like serine/threonine-protein kinase GSO1
Ga03G0801	down-regulated	LRR receptor-like serine/threonine-protein kinase GSO1
Ga03G0821	down-regulated	Wall-associated receptor kinase-like 2
Ga03G0835	down-regulated	Selenocysteine-specific elongation factor
Ga03G0857	down-regulated	NAC domain-containing protein 2
Ga03G0868	down-regulated	Universal stress protein PHOS32
Ga03G0903	down-regulated	Protein EXORDIUM
Ga03G0931	down-regulated	Tubulin alpha-1 chain
Ga03G0968	down-regulated	Isoflavone 2'-hydroxylase
Ga03G0971	down-regulated	Myosin-9
Ga03G1046	down-regulated	Probable prolyl 4-hydroxylase 3
Ga03G1055	down-regulated	Probable xyloglucan endotransglucosylase/hydrolase protein 23
Ga03G1117	down-regulated	Tubulin beta-5 chain
Ga03G1125	down-regulated	Probable RNA-binding protein ARP1
Ga03G1138	down-regulated	Phosphatidylinositol/phosphatidylcholine transfer protein SFH8
Ga03G1141	down-regulated	Protein EXPORTIN 1A
Ga03G1148	down-regulated	#N/A
Ga03G1149	down-regulated	Sugar transporter ERD6-like 6
Ga03G1167	down-regulated	Elongation of fatty acids protein 3-like
Ga03G1237	down-regulated	Initiation-control protein YabA
Ga03G1269	down-regulated	ABC transporter G family member 11
Ga03G1315	down-regulated	Protein TRM32
Ga03G1340	down-regulated	Polygalacturonase 1 beta-like protein 3
Ga03G1363	down-regulated	ACD11 homolog protein
Ga03G1364	down-regulated	Protein NRT1/ PTR FAMILY 3.1
Ga03G1365	down-regulated	Protein NRT1/ PTR FAMILY 3.1
Ga03G1398	down-regulated	Ankyrin repeat-containing protein ITN1
Ga03G1460	down-regulated	Probable root meristem growth factor 8
Ga03G1512	down-regulated	Probable phosphoribosylformylglycinamidine synthase, chloroplastic/mitochondrial
Ga03G1546	down-regulated	Heterogeneous nuclear ribonucleoprotein Q
Ga03G1547	down-regulated	Protein SHOOT GRAVITROPISM 5
Ga03G1554	down-regulated	Putative disease resistance protein RGA4
Ga03G1605	down-regulated	MLP-like protein 31
Ga03G1632	down-regulated	Hydroxyproline-rich glycoprotein family protein, putative
Ga03G1641	down-regulated	Multicopper oxidase LPR1
Ga03G1651	down-regulated	Heat shock protein 90-5, chloroplastic
Ga03G1700	down-regulated	65-kDa microtubule-associated protein 8
Ga03G1724	down-regulated	3-oxoacyl-[acyl-carrier-protein] reductase 1, chloroplastic
Ga03G1729	down-regulated	Glyceraldehyde-3-phosphate dehydrogenase 2, cytosolic
Ga03G1730	down-regulated	UPF0495 protein DEHA2C16280g
Ga03G1756	down-regulated	Very-long-chain 3-oxoacyl-CoA reductase-like protein At1g24470
Ga03G1819	down-regulated	Protein DETOXIFICATION 29
Ga03G1820	down-regulated	Protein DETOXIFICATION 29
Ga03G1838	down-regulated	Homeobox protein knotted-1-like 6
Ga03G1843	down-regulated	F-box/kelch-repeat protein At1g23390
Ga03G1876	down-regulated	Aldehyde dehydrogenase family 2 member B7, mitochondrial
Ga03G1894	down-regulated	MLP-like protein 423
Ga03G1909	down-regulated	Uncharacterized protein
Ga03G1935	down-regulated	TMV resistance protein N
Ga03G1938	down-regulated	Exocyst complex component EXO84A
Ga03G1949	down-regulated	3-ketoacyl-CoA synthase 6
Ga03G1951	down-regulated	LOB domain-containing protein 42
Ga03G1978	down-regulated	F-box/LRR-repeat protein At1g67190
Ga03G1998	down-regulated	Uncharacterized protein isoform 1
Ga03G2028	down-regulated	SWI/SNF complex subunit SWI3A
Ga03G2040	down-regulated	Protein TIFY 9
Ga03G2052	down-regulated	Protein NRT1/ PTR FAMILY 6.1
Ga03G2105	down-regulated	Uncharacterized protein
Ga03G2116	down-regulated	Uncharacterized protein
Ga03G2130	down-regulated	1,3-beta-glucan synthase component FKS1
Ga03G2155	down-regulated	Cyclin-dependent kinase-like 5
Ga03G2179	down-regulated	Clathrin light chain 1
Ga03G2211	down-regulated	GEM-like protein 4
Ga03G2212	down-regulated	GEM-like protein 4
Ga03G2232	down-regulated	Katanin p80 WD40 repeat-containing subunit B1 homolog
Ga03G2249	down-regulated	Brefeldin A-inhibited guanine nucleotide-exchange protein 1
Ga03G2281	down-regulated	Non-specific lipid-transfer protein-like protein At5g64080
Ga03G2288	down-regulated	F-box/LRR-repeat protein At1g67190
Ga03G2319	down-regulated	Mitochondrial uncoupling protein 4
Ga03G2336	down-regulated	LMBR1 domain-containing protein 2 homolog A
Ga03G2338	down-regulated	FbLate-2 protein
Ga03G2353	down-regulated	Oligopeptide transporter 4
Ga03G2375	down-regulated	Tubulin alpha-4 chain
Ga03G2414	down-regulated	Lysine-rich arabinogalactan protein 18
Ga03G2432	down-regulated	Transcription factor MYB44
Ga03G2434	down-regulated	Reticulon-like protein B11
Ga03G2469	down-regulated	DNA polymerase II large subunit
Ga03G2472	down-regulated	Threonine--tRNA ligase
Ga03G2479	down-regulated	Probable inactive receptor kinase RLK902
Ga03G2517	down-regulated	Coatomer subunit gamma
Ga03G2519	down-regulated	Glucan endo-1,3-beta-glucosidase 7
Ga03G2528	down-regulated	3-ketoacyl-CoA synthase 4
Ga03G2532	down-regulated	Polyphenol oxidase A1, chloroplastic
Ga03G2548	down-regulated	Protein strawberry notch homolog 2
Ga03G2554	down-regulated	Beta-galactosidase 5
Ga03G2565	down-regulated	Inactive squalene synthase 2
Ga03G2566	down-regulated	Squalene synthase
Ga03G2589	down-regulated	Auxin-induced protein 15A
Ga03G2592	down-regulated	Auxin-induced protein 15A
Ga03G2613	down-regulated	Auxin-responsive protein SAUR21
Ga03G2614	down-regulated	Auxin-responsive protein SAUR20
Ga03G2634	down-regulated	Protein NUCLEAR FUSION DEFECTIVE 4
Ga03G2666	down-regulated	Auxin-responsive protein SAUR66
Ga03G2667	down-regulated	Auxin-responsive protein SAUR64
Ga03G2669	down-regulated	Auxin-responsive protein SAUR66
Ga03G2670	down-regulated	Auxin-responsive protein SAUR66
Ga03G2671	down-regulated	Auxin-responsive protein SAUR66
Ga03G2726	down-regulated	Protein RAFTIN 1B
Ga03G2728	down-regulated	Isoeugenol synthase 1, putative
Ga03G2746	down-regulated	Transmembrane protein 45A
Ga03G2759	down-regulated	Metallothiol transferase FosB
Ga03G2768	down-regulated	Plasmolipin
Ga03G2772	down-regulated	FT-interacting protein 1
Ga03G2775	down-regulated	Cationic amino acid transporter 1
Ga03G2801	down-regulated	Lysophospholipid acyltransferase 1
Ga04G0002	down-regulated	Protein ACCELERATED CELL DEATH 6
Ga04G0008	down-regulated	Non-specific lipid transfer protein GPI-anchored 1
Ga04G0009	down-regulated	Probable methyltransferase At1g27930
Ga04G0040	down-regulated	Non-functional NADPH-dependent codeinone reductase 2
Ga04G0053	down-regulated	DNA-directed RNA polymerase subunit beta
Ga04G0054	down-regulated	Proline-rich receptor-like protein kinase PERK12
Ga04G0063	down-regulated	Protein ALTERED XYLOGLUCAN 4
Ga04G0071	down-regulated	Cytochrome c
Ga04G0144	down-regulated	Squalene monooxygenase
Ga04G0154	down-regulated	Protein EXORDIUM-like 5
Ga04G0164	down-regulated	Vacuolar iron transporter homolog 1
Ga04G0168	down-regulated	BRASSINOSTEROID INSENSITIVE 1-associated receptor kinase 1
Ga04G0212	down-regulated	Basic blue protein
Ga04G0264	down-regulated	Chaperone protein dnaJ 10
Ga04G0265	down-regulated	Late embryogenesis abundant protein
Ga04G0269	down-regulated	B-box zinc finger protein 21
Ga04G0272	down-regulated	Arginine decarboxylase
Ga04G0281	down-regulated	Peptidyl-prolyl cis-trans isomerase
Ga04G0312	down-regulated	Protein ALP1-like
Ga04G0322	down-regulated	Transcription factor MYB44
Ga04G0325	down-regulated	Pumilio homolog 12
Ga04G0326	down-regulated	Snakin-1
Ga04G0339	down-regulated	Probable beta-D-xylosidase 5
Ga04G0348	down-regulated	Tubulin alpha-2 chain
Ga04G0367	down-regulated	Gamma-glutamyl peptidase 5
Ga04G0421	down-regulated	Glutamine synthetase nodule isozyme
Ga04G0458	down-regulated	Bifunctional epoxide hydrolase 2
Ga04G0462	down-regulated	Bifunctional epoxide hydrolase 2
Ga04G0474	down-regulated	hypothetical protein
Ga04G0492	down-regulated	Probable protein S-acyltransferase 7
[truncated: 1,822 more rows]

## Sheet: Table S5
Table S5 Details of GO terms enriched by up-regulated DEGs in LL
Class	GO_Name	GO_ID	Number of DEGs	DEG_ID	p-value
Biological process	cell wall biogenesis	GO:0042546	7	Ga05G0808/Ga11G3560/Ga11G1540/Ga05G0060/Ga05G3469/Ga02G1794/Ga08G1818	0.000325825
Biological process	xyloglucan metabolic process	GO:0010411	7	Ga05G0808/Ga11G3560/Ga11G1540/Ga05G0060/Ga05G3469/Ga02G1794/Ga08G1818	0.000391121
Biological process	cellular glucan metabolic process	GO:0006073	7	Ga05G0808/Ga11G3560/Ga11G1540/Ga05G0060/Ga05G3469/Ga02G1794/Ga08G1818	0.000651707
Biological process	photosynthesis	GO:0009765	5	Ga05G2647/Ga11G2486/Ga07G0768/Ga05G0924/Ga10G2674	0.00397811
Biological process	drug transmembrane transport	GO:0006855	8	Ga03G2010/Ga12G2534/Ga11G1471/Ga03G2009/Ga06G1402/Ga01G0116/Ga07G0875/Ga09G0537	0.00416526
Biological process	anion transport	GO:0006820	4	Ga08G1439/Ga12G1169/Ga06G2293/Ga11G4119	0.00537791
Biological process	response to oxidative stress	GO:0006979	12	Ga07G2657/Ga08G0980/Ga08G2700/Ga10G1012/Ga05G0861/Ga01G2475/Ga03G1502/Ga06G0020/Ga08G0919/Ga10G0877/Ga10G1786/Ga11G3625	0.00650495
Biological process	lignin catabolic process	GO:0046274	6	Ga05G2639/Ga01G2245/Ga11G0024/Ga01G2197/Ga05G2642/Ga10G2022	0.00906696
Biological process	photosynthesis	GO:0015979	15	Ga04G1736/Ga07G1879/Ga11G1998/Ga13G2390/Ga02G1364/Ga03G0361/Ga05G3253/Ga07G2352/Ga05G3517/Ga07G0152/Ga07G2431/Ga08G0548/Ga08G2215/Ga11G2619/Ga14G0004	0.0136335
Biological process	response to stress	GO:0006950	9	Ga05G1797/Ga08G0486/Ga13G1120/Ga09G0652/Ga12G1644/Ga13G0442/Ga01G1158/Ga08G0894/Ga08G0895	0.0181852
Biological process	proteolysis	GO:0006508	27	Ga04G1712/Ga05G0656/Ga05G1955/Ga05G3025/Ga07G0482/Ga07G1715/Ga09G1036/Ga10G0833/Ga12G1399/Ga12G2593/Ga13G2703/Ga08G2109/Ga09G2626/Ga11G2460/Ga13G1759/Ga01G0131/Ga05G0974/Ga05G3585/Ga10G2635/Ga11G3250/Ga12G0804/Ga02G1740/Ga04G0149/Ga05G2243/Ga05G2275/Ga12G2792/Ga12G2866	0.0442743
Cellular component	apoplast	GO:0048046	13	Ga05G0808/Ga05G2639/Ga11G3560/Ga11G1540/Ga01G2245/Ga05G0060/Ga05G3469/Ga11G0024/Ga01G2197/Ga02G1794/Ga05G2642/Ga08G1818/Ga10G2022	2.49e-05
Cellular component	photosystem I reaction center	GO:0009538	5	Ga07G1879/Ga03G0361/Ga07G2352/Ga08G0548/Ga11G2619	3.23e-05
Cellular component	photosystem II oxygen evolving complex	GO:0009654	5	Ga04G1736/Ga11G1998/Ga02G1364/Ga05G3253/Ga05G3517	0.00159744
Cellular component	cell wall	GO:0005618	13	Ga05G0808/Ga06G1787/Ga08G2430/Ga09G2692/Ga11G3560/Ga13G2358/Ga05G1502/Ga11G1540/Ga05G0060/Ga05G3469/Ga02G1794/Ga08G1818/Ga10G2546	0.00367256
Cellular component	extrinsic component of membrane	GO:0019898	4	Ga04G1736/Ga11G1998/Ga02G1364/Ga05G3253	0.00651982
Cellular component	photosystem II	GO:0009523	9	Ga04G1736/Ga11G1998/Ga13G2390/Ga02G1364/Ga05G3253/Ga05G3517/Ga07G0152/Ga07G2431/Ga08G2215	0.0118906
Molecular function	oxidoreductase activity	GO:0016705	37	Ga01G0939/Ga01G2186/Ga02G1473/Ga03G0864/Ga03G1445/Ga04G1926/Ga05G1220/Ga05G2500/Ga06G0818/Ga06G1291/Ga06G2371/Ga07G2057/Ga08G1284/Ga08G2815/Ga10G2504/Ga10G2946/Ga11G1843/Ga11G1872/Ga11G2479/Ga12G0395/Ga12G2052/Ga13G1003/Ga05G0352/Ga06G1800/Ga07G0916/Ga08G0092/Ga08G1868/Ga11G2292/Ga01G1471/Ga06G0599/Ga09G0350/Ga11G1559/Ga12G1402/Ga05G0674/Ga07G0931/Ga08G1533/Ga13G1229	4.24e-06
Molecular function	transferase activity	GO:0016758	19	Ga03G0216/Ga03G2429/Ga04G0899/Ga04G0901/Ga05G0725/Ga07G1097/Ga11G2555/Ga11G2556/Ga12G1012/Ga13G0409/Ga13G0414/Ga13G0547/Ga13G2497/Ga02G0460/Ga05G3305/Ga13G1956/Ga13G1958/Ga04G1368/Ga04G1645	7.84e-05
Molecular function	acid phosphatase activity	GO:0003993	8	Ga03G0022/Ga11G4106/Ga13G0630/Ga03G1267/Ga09G1581/Ga01G1639/Ga02G1580/Ga04G1018	0.000147229
Molecular function	transporter activity	GO:0005215	26	Ga01G0117/Ga04G1533/Ga06G1887/Ga08G1871/Ga09G1708/Ga12G0832/Ga13G0822/Ga14G1941/Ga06G1055/Ga07G0500/Ga13G0132/Ga01G0119/Ga07G0317/Ga09G1639/Ga11G2399/Ga11G3124/Ga12G0821/Ga01G0778/Ga03G0482/Ga03G2364/Ga05G0957/Ga08G1251/Ga10G0901/Ga11G0084/Ga13G1779/Ga13G2173	0.00028511
Molecular function	xyloglucan:xyloglucosyl transferase activity	GO:0016762	7	Ga05G0808/Ga11G3560/Ga11G1540/Ga05G0060/Ga05G3469/Ga02G1794/Ga08G1818	0.000651707
Molecular function	N,N-dimethylaniline monooxygenase activity	GO:0004499	6	Ga05G0109/Ga06G1068/Ga07G2357/Ga11G3474/Ga05G3545/Ga08G0838	0.000873045
Molecular function	flavin adenine dinucleotide binding	GO:0050660	16	Ga05G0109/Ga05G0819/Ga06G0077/Ga06G1068/Ga07G2357/Ga10G1561/Ga10G1879/Ga11G4033/Ga03G0203/Ga11G3474/Ga05G3545/Ga01G0217/Ga08G0838/Ga10G1040/Ga11G4039/Ga13G0141	0.000936792
Molecular function	transmembrane transporter activity	GO:0022857	21	Ga01G0117/Ga03G2701/Ga05G2490/Ga06G0422/Ga10G1199/Ga12G0832/Ga14G1941/Ga01G0119/Ga03G0869/Ga01G0778/Ga03G2364/Ga05G2488/Ga12G0058/Ga13G1779/Ga13G2173	0.000941559
Molecular function	peroxidase activity	GO:0004601	13	Ga07G2657/Ga08G0980/Ga08G2700/Ga10G1012/Ga01G2109/Ga05G0861/Ga01G2475/Ga03G1502/Ga06G0020/Ga08G0919/Ga10G0877/Ga10G1786/Ga11G3625	0.00147564
Molecular function	copper ion binding	GO:0005507	12	Ga01G2652/Ga05G1938/Ga05G2639/Ga13G2579/Ga01G2245/Ga11G0024/Ga01G2197/Ga05G2642/Ga05G2643/Ga08G2133/Ga10G2022/Ga12G2709	0.00176921
Molecular function	enzyme inhibitor activity	GO:0004857	14	Ga05G2673/Ga05G4273/Ga06G1787/Ga08G2430/Ga09G2692/Ga13G2358/Ga05G1502/Ga09G2700/Ga08G2024/Ga14G1491/Ga07G1409/Ga08G2026/Ga10G2546/Ga11G2902	0.00295821
Molecular function	drug transmembrane transporter activity	GO:0015238	8	Ga03G2010/Ga12G2534/Ga11G1471/Ga03G2009/Ga06G1402/Ga01G0116/Ga07G0875/Ga09G0537	0.00416526
Molecular function	antiporter activity	GO:0015297	8	Ga03G2010/Ga12G2534/Ga11G1471/Ga03G2009/Ga06G1402/Ga01G0116/Ga07G0875/Ga09G0537	0.00416526
Molecular function	NADP binding	GO:0050661	8	Ga05G0109/Ga06G1068/Ga07G2357/Ga07G2701/Ga10G2234/Ga11G3474/Ga05G3545/Ga08G0838	0.00545074
Molecular function	hydrolase activity	GO:0016788	13	Ga01G2789/Ga01G2792/Ga05G1494/Ga05G4126/Ga06G1452/Ga06G2447/Ga07G2348/Ga12G0949/Ga13G2050/Ga05G1667/Ga08G1438/Ga05G3634/Ga10G2873	0.0054993
Molecular function	oxidoreductase activity, acting on CH-OH group of donors	GO:0016614	9	Ga05G0819/Ga06G0077/Ga10G1561/Ga10G1879/Ga11G4033/Ga03G0203/Ga10G1040/Ga11G4039/Ga13G0141	0.00686686
Molecular function	hydroquinone:oxygen oxidoreductase activity	GO:0052716	6	Ga05G2639/Ga01G2245/Ga11G0024/Ga01G2197/Ga05G2642/Ga10G2022	0.00906696
Molecular function	oxidoreductase activity,acting on the aldehyde or oxo group of donors, NAD or NADP as acceptor	GO:0016620	6	Ga07G0076/Ga07G0325/Ga07G2701/Ga10G2234/Ga12G1452/Ga02G1730	0.0100322
Molecular function	sequence-specific DNA binding	GO:0043565	27	Ga01G1363/Ga02G1393/Ga02G1439/Ga04G0929/Ga05G1186/Ga05G1600/Ga05G1836/Ga11G2081/Ga11G4006/Ga11G4036/Ga12G1215/Ga14G1560/Ga01G0591/Ga04G2006/Ga07G2024/Ga10G2943/Ga11G2900/Ga02G0167/Ga08G1387/Ga11G2021/Ga12G2170/Ga02G0920/Ga05G1633/Ga08G1218/Ga08G1998/Ga10G2973/Ga14G1951	0.0132766
Molecular function	hydrolase activity	GO:0016787	20	Ga01G2789/Ga01G2792/Ga08G1752/Ga09G0722/Ga11G4106/Ga13G0630/Ga03G1267/Ga09G1581/Ga13G1666/Ga04G0724/Ga11G0042/Ga12G0161/Ga12G1470/Ga13G2837/Ga01G1639/Ga02G1580/Ga02G1741/Ga03G0574/Ga04G1018/Ga13G2410	0.0257056
Molecular function	calcium ion binding	GO:0005509	21	Ga04G1736/Ga05G3002/Ga05G3004/Ga07G0340/Ga11G1998/Ga12G1890/Ga02G1364/Ga03G1169/Ga05G3253/Ga01G0754/Ga01G2109/Ga02G1380/Ga02G1381/Ga04G1596/Ga05G0785/Ga11G3342/Ga12G1528/Ga12G1781/Ga13G1783/Ga08G2091/Ga11G2008	0.0290407
Molecular function	nutrient reservoir activity	GO:0045735	6	Ga05G0357/Ga11G1204/Ga05G0359/Ga10G0899/Ga04G0290/Ga13G2818	0.0471484

## Sheet: Table S6
Table S6 Details of GO terms enriched by down-regulated DEGs in LL
Class	GO_Name	GO_ID	Number of DEGs	DEG_ID	p-value
Biological process	lipid biosynthetic process	GO:0008610	15	Ga02G1332/Ga03G1949/Ga03G2566/Ga05G1040/Ga06G2051/Ga09G0739/Ga09G2528/Ga10G0455/Ga10G0468/Ga10G1398/Ga13G2354/Ga01G0048/Ga04G1434/Ga03G2528/Ga07G1474	1.14e-10
Biological process	xyloglucan metabolic process	GO:0010411	13	Ga02G0530/Ga03G1055/Ga04G0063/Ga05G0060/Ga06G1785/Ga08G0314/Ga11G1540/Ga11G3445/Ga02G0308/Ga03G0208/Ga10G2940/Ga11G3560/Ga02G1798	9.17e-08
Biological process	cell wall biogenesis	GO:0042546	12	Ga02G0530/Ga03G1055/Ga05G0060/Ga06G1785/Ga08G0314/Ga11G1540/Ga11G3445/Ga02G0308/Ga03G0208/Ga10G2940/Ga11G3560/Ga02G1798	5.53e-07
Biological process	cellular glucan metabolic process	GO:0006073	12	Ga02G0530/Ga03G1055/Ga05G0060/Ga06G1785/Ga08G0314/Ga11G1540/Ga11G3445/Ga02G0308/Ga03G0208/Ga10G2940/Ga11G3560/Ga02G1798	2.06e-06
Biological process	transport	GO:0006810	51	Ga01G0023/Ga01G1922/Ga01G2333/Ga01G2379/Ga01G2749/Ga02G0362/Ga02G0652/Ga02G1659/Ga03G1364/Ga03G1365/Ga03G2052/Ga04G0887/Ga04G1490/Ga05G0595/Ga05G0801/Ga05G1800/Ga05G2735/Ga05G3606/Ga06G1927/Ga06G2296/Ga07G1699/Ga07G1709/Ga07G2383/Ga07G2544/Ga08G0329/Ga08G1999/Ga09G0692/Ga10G0840/Ga10G1600/Ga10G2013/Ga11G0046/Ga11G0600/Ga11G0776/Ga11G3352/Ga12G1094/Ga12G2654/Ga12G2800/Ga13G2013/Ga13G2780/Ga05G0643…	4.35e-06
Biological process	fatty acid biosynthetic process	GO:0006633	21	Ga02G1332/Ga03G1949/Ga04G1297/Ga05G1040/Ga06G2051/Ga07G0033/Ga08G1091/Ga09G0739/Ga09G2528/Ga10G0455/Ga10G0468/Ga10G1398/Ga13G2354/Ga13G2555/Ga01G0048/Ga04G1434/Ga06G1929/Ga06G1952/Ga08G2774/Ga03G2528/Ga07G1474	1.41e-05
Biological process	microtubule-based process	GO:0007017	13	Ga03G0931/Ga03G1117/Ga03G2375/Ga04G0348/Ga05G1174/Ga05G2284/Ga05G2720/Ga08G2131/Ga11G0323/Ga11G0396/Ga11G1416/Ga11G3270/Ga13G2741	0.000271968
Biological process	methionine biosynthetic process	GO:0009086	5	Ga08G2553/Ga11G0395/Ga11G1385/Ga13G2041/Ga14G0295	0.0002806
Biological process	signal transduction	GO:0007165	37	Ga01G2468/Ga01G2800/Ga02G1562/Ga03G0196/Ga05G0670/Ga05G0932/Ga05G2987/Ga06G2000/Ga06G2420/Ga07G0385/Ga07G2285/Ga08G2816/Ga09G1650/Ga10G0133/Ga10G0140/Ga10G1630/Ga10G2776/Ga11G0387/Ga11G0426/Ga11G0427/Ga11G0614/Ga11G0620/Ga11G1435/Ga11G1636/Ga11G3534/Ga12G1923/Ga12G2019/Ga13G1857/Ga14G2048/Ga14G2813/Ga02G0081/Ga03G1935/Ga04G2085/Ga05G2668/Ga11G0622/Ga14G2044/Ga05G1643	0.000384947
Biological process	cellular amino acid biosynthetic process	GO:0008652	5	Ga08G2553/Ga11G0395/Ga11G1385/Ga13G2041/Ga14G0295	0.00104253
Biological process	regulation of cyclin-dependent protein serine/threonine kinase activity	GO:0000079	5	Ga08G1636/Ga11G3246/Ga11G3280/Ga12G1943/Ga12G1972	0.00205375
Biological process	spermidine biosynthetic process	GO:0008295	4	Ga03G0510/Ga04G0272/Ga09G2644/Ga10G1221	0.00212933
Biological process	response to auxin	GO:0009733	15	Ga01G0355/Ga03G2592/Ga03G2613/Ga03G2666/Ga03G2667/Ga03G2669/Ga03G2670/Ga03G2671/Ga05G1986/Ga05G1988/Ga07G0183/Ga10G3077/Ga14G1872/Ga03G2589/Ga03G2614	0.00671039
Biological process	drug transmembrane transport	GO:0006855	10	Ga02G1465/Ga03G1820/Ga05G0276/Ga05G1814/Ga08G2570/Ga11G1435/Ga11G1460/Ga03G1819/Ga06G0289/Ga09G1339	0.00701166
Biological process	lipid transport	GO:0006869	7	Ga03G0384/Ga03G2281/Ga04G0582/Ga06G1193/Ga08G0929/Ga10G1809/Ga10G1808	0.011069
Biological process	lipid metabolic process	GO:0006629	19	Ga02G0510/Ga04G2120/Ga05G0932/Ga06G0023/Ga06G1834/Ga06G2000/Ga06G2500/Ga07G1153/Ga08G1410/Ga08G2911/Ga09G1063/Ga10G0316/Ga11G1932/Ga13G1082/Ga13G2621/Ga06G0184/Ga08G1948/Ga10G1866/Ga10G2947	0.0207904
Biological process	oligopeptide transport	GO:0006857	5	Ga03G2052/Ga05G2735/Ga08G1999/Ga10G0840/Ga09G1738	0.0217841
Biological process	anion transport	GO:0006820	4	Ga05G3326/Ga06G2293/Ga06G2511/Ga10G0949	0.0253685
Biological process	malate transport	GO:0015743	4	Ga09G1530/Ga12G1154/Ga12G1308/Ga07G1228	0.0302233
Biological process	tRNA methylation	GO:0030488	4	Ga06G0004/Ga06G2306/Ga14G0552/Ga14G1567	0.0302233
Biological process	intracellular protein transport	GO:0006886	28	Ga02G0992/Ga03G0196/Ga03G2179/Ga03G2517/Ga04G1401/Ga05G3389/Ga06G1066/Ga06G1209/Ga06G1829/Ga06G2396/Ga06G2420/Ga07G2285/Ga08G2163/Ga08G2816/Ga09G1650/Ga10G1630/Ga10G1634/Ga11G1636/Ga11G3534/Ga12G1923/Ga12G2019/Ga12G2800/Ga13G0171/Ga13G1418/Ga13G1857/Ga13G2575/Ga05G1181/Ga13G2101	0.031031
Biological process	xylan biosynthetic process	GO:0045492	4	Ga04G0009/Ga05G2952/Ga09G2814/Ga12G2285	0.0355881
Cellular component	microtubule	GO:0005874	13	Ga03G0931/Ga03G1117/Ga03G2375/Ga04G0348/Ga05G1174/Ga05G2284/Ga05G2720/Ga08G2131/Ga11G0323/Ga11G0396/Ga11G1416/Ga11G3270/Ga13G2741	2.98e-06
Cellular component	apoplast	GO:0048046	15	Ga02G0530/Ga03G1055/Ga05G0060/Ga06G1785/Ga08G0314/Ga11G0024/Ga11G1540/Ga11G3445/Ga02G0308/Ga03G0208/Ga10G2940/Ga11G3560/Ga02G1798/Ga12G1785/Ga09G1756	0.000196722
Cellular component	cell wall	GO:0005618	19	Ga02G0530/Ga03G1055/Ga04G2121/Ga05G0060/Ga06G1785/Ga07G0191/Ga08G0314/Ga09G1644/Ga11G1540/Ga11G3229/Ga11G3445/Ga12G1667/Ga14G0215/Ga02G0308/Ga03G0208/Ga10G2940/Ga11G3560/Ga13G1392/Ga02G1798	0.00109602
Cellular component	tRNA (m1A) methyltransferase complex	GO:0031515	4	Ga06G0004/Ga06G2306/Ga14G0552/Ga14G1567	0.0137686
Molecular function	ADP binding	GO:0043531	57	Ga01G2800/Ga03G1554/Ga04G1861/Ga05G3834/Ga05G3837/Ga05G3888/Ga05G3891/Ga05G4075/Ga05G4111/Ga05G4127/Ga05G4180/Ga05G4272/Ga05G4276/Ga05G4285/Ga05G4287/Ga05G4289/Ga05G4297/Ga05G4299/Ga06G2263/Ga10G0133/Ga10G0140/Ga10G0289/Ga11G0156/Ga11G0164/Ga11G0173/Ga11G0387/Ga11G0427/Ga11G0520/Ga11G0614/Ga11G0620/Ga11G0947/Ga11G1321/Ga13G2445/Ga13G2447/Ga13G2456/Ga13G2662/Ga14G2048/Ga14G2053/Ga14G2813/Ga01G0470…	1.77e-12
Molecular function	transferase activity, transferring acyl groups other than amino-acyl groups	GO:0016747	35	Ga02G1332/Ga03G1949/Ga04G1151/Ga04G1331/Ga05G1040/Ga05G1434/Ga06G0084/Ga06G2051/Ga06G2498/Ga08G1181/Ga09G0557/Ga09G0739/Ga09G2528/Ga10G0455/Ga10G0468/Ga10G1398/Ga10G1758/Ga10G1767/Ga10G1772/Ga11G1919/Ga11G3488/Ga11G3489/Ga11G4019/Ga13G1329/Ga13G2354/Ga01G0048/Ga04G1434/Ga05G1232/Ga08G1643/Ga08G2686/Ga06G2508/Ga03G2528/Ga05G3645/Ga07G1474/Ga08G1942	9.64e-11
Molecular function	structural constituent of cytoskeleton	GO:0005200	13	Ga03G0931/Ga03G1117/Ga03G2375/Ga04G0348/Ga05G1174/Ga05G2284/Ga05G2720/Ga08G2131/Ga11G0323/Ga11G0396/Ga11G1416/Ga11G3270/Ga13G2741	1.73e-08
Molecular function	hydrolase activity, hydrolyzing O-glycosyl compounds	GO:0004553	46	Ga01G1752/Ga01G2074/Ga02G0083/Ga02G0279/Ga02G0530/Ga02G1107/Ga02G1108/Ga03G1055/Ga03G2519/Ga03G2554/Ga04G1431/Ga04G1771/Ga05G0060/Ga05G0820/Ga05G2010/Ga05G2430/Ga05G2434/Ga06G1785/Ga07G1806/Ga08G0314/Ga09G0912/Ga10G0484/Ga10G2452/Ga10G2839/Ga11G1540/Ga11G2096/Ga11G3445/Ga12G0814/Ga12G1768/Ga12G1808/Ga13G1255/Ga13G2161/Ga14G0114/Ga14G0216/Ga02G0308/Ga03G0208/Ga04G0339/Ga05G3064/Ga05G3924/Ga09G1606…	1.44e-07
Molecular function	xyloglucan:xyloglucosyl transferase activity	GO:0016762	12	Ga02G0530/Ga03G1055/Ga05G0060/Ga06G1785/Ga08G0314/Ga11G1540/Ga11G3445/Ga02G0308/Ga03G0208/Ga10G2940/Ga11G3560/Ga02G1798	2.06e-06
Molecular function	transporter activity	GO:0005215	39	Ga01G0023/Ga01G1097/Ga01G2333/Ga01G2379/Ga02G0652/Ga02G1659/Ga03G1149/Ga03G1364/Ga03G1365/Ga03G2052/Ga04G0887/Ga04G1490/Ga05G2356/Ga05G2735/Ga05G3606/Ga06G0109/Ga06G0655/Ga06G1927/Ga07G1699/Ga07G2383/Ga07G2544/Ga08G0329/Ga08G1999/Ga10G0840/Ga10G1600/Ga10G2013/Ga11G3352/Ga12G1094/Ga13G0590/Ga13G2013/Ga13G2780/Ga08G1979/Ga09G1738/Ga12G1241/Ga13G0822/Ga06G0581/Ga06G1544/Ga08G0516/Ga12G2725	2.51e-05
Molecular function	GTPase activity	GO:0003924	31	Ga01G0293/Ga03G0196/Ga03G0931/Ga03G1117/Ga03G2375/Ga04G0348/Ga04G1519/Ga05G1174/Ga05G2284/Ga05G2720/Ga06G2420/Ga07G2285/Ga08G2131/Ga08G2816/Ga09G1650/Ga10G0530/Ga10G1630/Ga11G0323/Ga11G0396/Ga11G0490/Ga11G1416/Ga11G1636/Ga11G3270/Ga11G3534/Ga12G1923/Ga12G2019/Ga13G0055/Ga13G1857/Ga13G2741/Ga11G1069/Ga13G0057	3.24e-05
Molecular function	hydrolase activity, acting on ester bonds	GO:0016788	23	Ga02G0074/Ga04G1022/Ga04G1507/Ga05G0029/Ga05G1407/Ga05G1493/Ga05G1619/Ga05G1683/Ga05G2380/Ga05G2680/Ga06G0023/Ga06G1450/Ga07G2602/Ga10G2406/Ga10G2737/Ga11G1197/Ga11G2412/Ga11G3074/Ga13G1358/Ga07G2642/Ga11G1200/Ga05G4124/Ga11G3456	3.87e-05
Molecular function	oxidoreductase activity	GO:0016616	12	Ga01G0593/Ga02G0555/Ga04G1498/Ga07G0806/Ga09G1387/Ga10G1682/Ga11G3316/Ga12G1218/Ga13G0969/Ga14G0147/Ga14G1661/Ga09G2280	0.00126138
Molecular function	protein kinase binding	GO:0019901	5	Ga08G1636/Ga11G3246/Ga11G3280/Ga12G1943/Ga12G1972	0.00205375
Molecular function	Flavin mono nucleotide binding	GO:0010181	8	Ga01G0377/Ga01G0766/Ga01G1483/Ga04G1530/Ga05G1251/Ga05G3997/Ga11G2020/Ga06G1738	0.00339886
Molecular function	calcium-dependent phospholipid binding	GO:0005544	5	Ga05G2415/Ga10G0865/Ga10G0868/Ga11G1630/Ga13G1272	0.00469373
Molecular function	ATPase activity	GO:0016887	22	Ga01G2749/Ga02G0362/Ga03G1269/Ga05G0748/Ga05G1221/Ga05G1309/Ga05G3098/Ga07G0031/Ga09G1508/Ga10G2263/Ga10G2558/Ga11G0045/Ga11G0776/Ga12G1117/Ga02G1693/Ga05G2940/Ga06G0027/Ga10G2437/Ga11G3427/Ga12G0075/Ga08G1449/Ga09G1293	0.00626493
Molecular function	GTP binding	GO:0005525	33	Ga01G0293/Ga02G0280/Ga03G0196/Ga03G0931/Ga03G1117/Ga03G2375/Ga04G0348/Ga04G1519/Ga05G1174/Ga05G2284/Ga05G2720/Ga06G2420/Ga07G2285/Ga08G2131/Ga08G2816/Ga09G1650/Ga10G0530/Ga10G1630/Ga10G2776/Ga11G0323/Ga11G0396/Ga11G0490/Ga11G1416/Ga11G1636/Ga11G3270/Ga11G3534/Ga12G1923/Ga12G2019/Ga13G0055/Ga13G1418/Ga13G1857/Ga13G2741/Ga13G0057	0.0069375
Molecular function	drug transmembrane transporter activity	GO:0015238	10	Ga02G1465/Ga03G1820/Ga05G0276/Ga05G1814/Ga08G2570/Ga11G1435/Ga11G1460/Ga03G1819/Ga06G0289/Ga09G1339	0.00701166
Molecular function	antiporter activity	GO:0015297	10	Ga02G1465/Ga03G1820/Ga05G0276/Ga05G1814/Ga08G2570/Ga11G1435/Ga11G1460/Ga03G1819/Ga06G0289/Ga09G1339	0.00701166
Molecular function	actin binding	GO:0003779	8	Ga02G0680/Ga02G0749/Ga05G0284/Ga07G0264/Ga08G2862/Ga13G2424/Ga14G1840/Ga07G1663	0.00787621
Molecular function	sulfotransferase activity	GO:0008146	8	Ga04G1945/Ga05G3041/Ga05G3046/Ga07G0700/Ga02G1648/Ga05G3042/Ga07G0701/Ga05G4164	0.00892316
Molecular function	tRNA (adenine-N1-)-methyltransferase activity	GO:0016429	4	Ga06G0004/Ga06G2306/Ga14G0552/Ga14G1567	0.0108399
Molecular function	electron transfer activity	GO:0009055	22	Ga01G1803/Ga02G1131/Ga04G0212/Ga04G1187/Ga04G1576/Ga05G0158/Ga05G3898/Ga06G0718/Ga08G2910/Ga09G0229/Ga09G0462/Ga09G1518/Ga10G1927/Ga11G2755/Ga11G3328/Ga13G0290/Ga05G2592/Ga12G0558/Ga13G0165/Ga05G4062/Ga04G0071/Ga06G0982	0.0273964
Molecular function	transferase activity, transferring phosphorus-containing groups	GO:0016772	5	Ga05G0670/Ga12G1782/Ga02G0081/Ga10G1215/Ga01G0903	0.0290034
Molecular function	ATPase activity	GO:0042626	8	Ga01G2749/Ga02G0362/Ga11G0776/Ga11G3442/Ga06G0027/Ga10G2437/Ga11G3427/Ga08G1449	0.0498169

## Sheet: Table S7
Table S7 List of non-redundant DEGs in the FL vs. Normal groups
DEG_ID	Expression pattern	Description
Ga01G0967	up-regulated	Uncharacterized protein
Ga01G0003	up-regulated	Peroxisome biogenesis protein 5
Ga01G0004	up-regulated	Zinc finger CCHC domain-containing protein 12
Ga01G0007	up-regulated	Laminin subunit beta-2
Ga01G0008	up-regulated	Elongation of fatty acids protein 3-like
Ga01G0410	up-regulated	D-lactate dehydrogenase [cytochrome], mitochondrial
Ga01G0480	up-regulated	Rust resistance kinase Lr10
Ga01G0640	up-regulated	Probable protein phosphatase 2C 39
Ga01G1002	up-regulated	LRR receptor-like serine/threonine-protein kinase
Ga01G1454	up-regulated	Protein MIZU-KUSSEI 1
Ga01G1996	up-regulated	Callose synthase 9
Ga01G2160	up-regulated	Glucan endo-1,3-beta-glucosidase
Ga01G2239	up-regulated	Copper transporter 6
Ga01G2415	up-regulated	UDP-xylose transporter 1
Ga01G2646	up-regulated	Flavonoid 3',5'-hydroxylase
Ga01G2647	up-regulated	Cytochrome P450 CYP736A12
Ga01G2672	up-regulated	Putative disease resistance protein RGA3
Ga01G2673	up-regulated	Putative disease resistance protein RGA4
Ga01G2789	up-regulated	Lariat debranching enzyme
Ga01G2790	up-regulated	tRNA (adenine(58)-N(1))-methyltransferase catalytic subunit TRMT61A
Ga01G2791	up-regulated	#N/A
Ga01G2792	up-regulated	Lariat debranching enzyme
Ga01G2809	up-regulated	Probable pectinesterase 68
Ga02G0191	up-regulated	BEL1-like homeodomain protein 4
Ga02G0345	up-regulated	Putative U-box domain-containing protein 50
Ga02G0580	up-regulated	Peroxidase 43
Ga02G1079	up-regulated	Dirigent protein 15
Ga02G1659	up-regulated	Aquaporin PIP2-2
Ga02G1748	up-regulated	Cyclin-dependent protein kinase inhibitor SMR3
Ga03G0330	up-regulated	Probable glutathione S-transferase
Ga03G0332	up-regulated	Non-specific lipid-transfer protein 1
Ga03G0349	up-regulated	Stem-specific protein TSJT1
Ga03G0473	up-regulated	#N/A
Ga03G0516	up-regulated	Sugar transporter ERD6-like 16
Ga03G0533	up-regulated	F-box/LRR-repeat protein At4g14096
Ga03G0535	up-regulated	Uncharacterized protein
Ga03G1051	up-regulated	Alstrom syndrome 1
Ga03G1169	up-regulated	Probable calcium-binding protein CML41
Ga03G1221	up-regulated	StAR-related lipid transfer protein 7, mitochondrial
Ga03G1858	up-regulated	Uncharacterized protein
Ga03G2059	up-regulated	Protein indeterminate-domain 2
Ga03G2080	up-regulated	Reticulon-like protein B18
Ga03G2087	up-regulated	Early nodulin-like protein 1
Ga03G2124	up-regulated	Cell division control protein 45 homolog
Ga03G2381	up-regulated	Uncharacterized protein
Ga03G2527	up-regulated	Protein RADIALIS-like 1
Ga03G2528	up-regulated	3-ketoacyl-CoA synthase 4
Ga03G2581	up-regulated	Auxin-responsive protein SAUR50
Ga03G2636	up-regulated	Actin-depolymerizing factor 5
Ga04G0149	up-regulated	Cysteine protease XCP1
Ga04G0746	up-regulated	UNC93-like protein 3
Ga04G1638	up-regulated	Protein TPX2
Ga04G1926	up-regulated	Alkane hydroxylase MAH1
Ga05G0179	up-regulated	Ribosome biogenesis regulatory protein homolog
Ga05G0209	up-regulated	#N/A
Ga05G0210	up-regulated	Uncharacterized protein
Ga05G0339	up-regulated	Hydroxyproline-rich glycoprotein family protein
Ga05G0638	up-regulated	Early nodulin-like protein 1
Ga05G0656	up-regulated	Aspartyl protease family protein At5g10770
Ga05G0819	up-regulated	Indole-3-acetaldehyde oxidase
Ga05G0854	up-regulated	F-box protein At2g27310
Ga05G0974	up-regulated	Subtilisin-like protease SBT4.13
Ga05G1102	up-regulated	Glycosyltransferase family protein 2
Ga05G1115	up-regulated	BEL1-like homeodomain protein 8
Ga05G1175	up-regulated	Protein POLLENLESS 3
Ga05G1407	up-regulated	GDSL esterase/lipase APG
Ga05G1875	up-regulated	Microtubule-associated protein 70-5
Ga05G1962	up-regulated	Uncharacterized protein
Ga05G2202	up-regulated	Gibberellin-regulated protein 10
Ga05G2339	up-regulated	Aspartyl protease AED3
Ga05G2500	up-regulated	Chlorophyllide a oxygenase, chloroplastic
Ga05G3046	up-regulated	Cytosolic sulfotransferase 14
Ga05G3189	up-regulated	Putative disease resistance RPP13-like protein 1
Ga05G3322	up-regulated	Abscisic acid receptor PYL4
Ga05G3679	up-regulated	Probable glutathione S-transferase
Ga05G3839	up-regulated	Disease resistance protein At4g27190
Ga05G3968	up-regulated	NAC transcription factor 56
Ga05G4053	up-regulated	(+)-delta-cadinene synthase isozyme XC14
Ga05G4273	up-regulated	21 kDa protein
Ga06G0094	up-regulated	Glucose-1-phosphate adenylyltransferase large subunit 2, chloroplastic
Ga06G0143	up-regulated	Putative disease resistance protein RGA3
Ga06G0248	up-regulated	Zinc finger protein ZAT10
Ga06G0316	up-regulated	Blue copper protein
Ga06G0317	up-regulated	Blue copper protein
Ga06G0402	up-regulated	Probable 6-phosphogluconolactonase 1
Ga06G0539	up-regulated	Putative clathrin assembly protein At5g35200
Ga06G0825	up-regulated	#N/A
Ga06G1068	up-regulated	Indole-3-pyruvate monooxygenase YUCCA6
Ga06G1151	up-regulated	Uncharacterized protein
Ga06G1291	up-regulated	Cytochrome P450 78A7
Ga06G1505	up-regulated	Uncharacterized protein At4g19900
Ga06G1642	up-regulated	Probable uridine nucleosidase 2
Ga06G2096	up-regulated	50S ribosomal protein L44e
Ga06G2155	up-regulated	Metacaspase-9
Ga06G2277	up-regulated	Probable disease resistance protein At1g12280
Ga06G2279	up-regulated	Probable disease resistance protein At5g63020
Ga06G2280	up-regulated	Probable disease resistance protein At1g12290
Ga06G2281	up-regulated	Probable disease resistance protein At1g12290
Ga06G2283	up-regulated	DCC family protein At1g52590, chloroplastic
Ga06G2285	up-regulated	Probable disease resistance protein At1g12290
Ga06G2507	up-regulated	Shikimate O-hydroxycinnamoyltransferase
Ga06G2532	up-regulated	Putative leucine-rich repeat receptor-like protein kinase At2g19210
Ga06G2536	up-regulated	pH-response regulator protein palH/RIM21
Ga06G2539	up-regulated	Disease resistance protein RPS5
Ga06G2546	up-regulated	HTH-type transcriptional regulator YidZ
Ga06G2556	up-regulated	Lupeol synthase
Ga07G0325	up-regulated	NADP-dependent glyceraldehyde-3-phosphate dehydrogenase
Ga07G0413	up-regulated	B3 domain-containing protein REM5
Ga07G0527	up-regulated	Ethylene-responsive transcription factor 2
Ga07G0784	up-regulated	Agamous-like MADS-box protein AGL8 homolog
Ga07G0927	up-regulated	Heavy metal-associated isoprenylated plant protein 21
Ga07G0957	up-regulated	Cytochrome b561 domain-containing protein At2g30890
Ga07G1158	up-regulated	AT-hook motif nuclear-localized protein 1
Ga07G1212	up-regulated	Gb:AAF02129.1, putative
Ga07G1571	up-regulated	ATP-dependent helicase BRM
Ga07G1742	up-regulated	DUF21 domain-containing protein At2g14520
Ga07G1782	up-regulated	Uncharacterized protein
Ga07G2057	up-regulated	Cytochrome P450 714C2
Ga07G2137	up-regulated	Uncharacterized protein
Ga07G2183	up-regulated	UDP-glucose 4-epimerase GEPI42
Ga07G2288	up-regulated	Auxin-induced in root cultures protein 12
Ga07G2586	up-regulated	Uncharacterized protein
Ga07G2611	up-regulated	BAG family molecular chaperone regulator 2
Ga08G0092	up-regulated	Cytochrome P450 94C1
Ga08G0121	up-regulated	Brachyury protein
Ga08G0505	up-regulated	Transport and Golgi organization 2 homolog
Ga08G0666	up-regulated	Rac-like GTP-binding protein 7
Ga08G0680	up-regulated	Uclacyanin-3
Ga08G0783	up-regulated	Uncharacterized protein isoform 1
Ga08G0887	up-regulated	UDP-glucuronic acid decarboxylase 2
Ga08G1087	up-regulated	Myosin-binding protein 7
Ga08G1169	up-regulated	Probable protein phosphatase 2C 76
Ga08G1361	up-regulated	Latent-transforming growth factor beta-binding protein 1
Ga08G1546	up-regulated	UDP-galactose/UDP-glucose transporter 2
Ga08G1646	up-regulated	Ethylene-responsive transcription factor ERF034
Ga08G1724	up-regulated	Uncharacterized protein
Ga08G2003	up-regulated	pEARLI1-like lipid transfer protein 3
Ga08G2026	up-regulated	21 kDa protein
Ga08G2042	up-regulated	Acetate/butyrate--CoA ligase AAE7, peroxisomal
Ga08G2046	up-regulated	Primary amine oxidase
Ga08G2221	up-regulated	NAC domain-containing protein 21/22
Ga09G0728	up-regulated	Probable peroxygenase 3
Ga09G0966	up-regulated	Oxidative stress 3, putative isoform 2
Ga09G1053	up-regulated	Asparagine synthetase [glutamine-hydrolyzing] 1
Ga09G1420	up-regulated	Sodium-dependent multivitamin transporter
Ga09G1590	up-regulated	Uncharacterized protein At1g66480
Ga09G1708	up-regulated	Aquaporin PIP2-1
Ga09G1723	up-regulated	Peroxidase 21
Ga09G2120	up-regulated	Cellulose synthase-like protein G3
Ga09G2128	up-regulated	UDP-glucose 4-epimerase GEPI48
Ga09G2133	up-regulated	Ethylene-responsive transcription factor ERF061
Ga09G2403	up-regulated	Dirigent protein 3
Ga09G2509	up-regulated	Meiotic recombination protein DMC1 homolog
Ga09G2700	up-regulated	Putative invertase inhibitor
Ga10G0015	up-regulated	Probable LRR receptor-like serine/threonine-protein kinase At3g47570
Ga10G0081	up-regulated	LOB domain-containing protein 21
Ga10G0115	up-regulated	Protein JINGUBANG
Ga10G0185	up-regulated	F-box protein CPR30
Ga10G0390	up-regulated	21 kDa seed protein
Ga10G0441	up-regulated	Ankyrin repeat-containing protein BDA1
Ga10G0460	up-regulated	Putative uncharacterized protein
Ga10G0797	up-regulated	Primase homolog protein
Ga10G1274	up-regulated	Glycolipid transfer protein 1
Ga10G1469	up-regulated	Cell surface glycoprotein 1
Ga10G1579	up-regulated	Putative 2-hydroxyacid dehydrogenase UNK4.10
Ga10G1668	up-regulated	Putative lipid-transfer protein DIR1
Ga10G1739	up-regulated	N-acetyl-gamma-glutamyl-phosphate reductase
Ga10G1928	up-regulated	Uncharacterized protein
Ga10G1969	up-regulated	Thaumatin-like protein
Ga10G2276	up-regulated	Probable bifunctional methylthioribulose-1-phosphate dehydratase/enolase-phosphatase E1
Ga10G2388	up-regulated	Protein EXECUTER 2, chloroplastic
Ga10G2499	up-regulated	Uncharacterized protein
Ga10G2531	up-regulated	Auxin-responsive protein SAUR50
Ga10G2545	up-regulated	Alanine aminotransferase 2, mitochondrial
Ga10G2595	up-regulated	Putative E3 ubiquitin-protein ligase LIN-1
Ga10G2620	up-regulated	Cytochrome P450 2B4
Ga10G2829	up-regulated	Trafficking protein particle complex subunit 13
Ga10G2926	up-regulated	Cysteine-rich receptor-like protein kinase 10
Ga10G2960	up-regulated	Uncharacterized protein
Ga10G2997	up-regulated	Phosphoenolpyruvate carboxylase
Ga11G0084	up-regulated	Aquaporin TIP1-1
Ga11G0101	up-regulated	Glutamate--tRNA ligase 2
Ga11G0110	up-regulated	Coiled-coil domain-containing 27
Ga11G0178	up-regulated	Nuclear transcription factor Y subunit A-10
Ga11G0262	up-regulated	UPF0481 protein At3g47200
Ga11G0337	up-regulated	Riboflavin biosynthesis protein PYRR, chloroplastic
Ga11G0392	up-regulated	WUSCHEL-related homeobox 11
Ga11G0424	up-regulated	TMV resistance protein N
Ga11G0595	up-regulated	Membrane-associated protein VP24
Ga11G0597	up-regulated	UDP-arabinopyranose mutase 1
Ga11G0716	up-regulated	Agamous-like MADS-box protein AGL80
Ga11G0913	up-regulated	Chaperone DnaJ
Ga11G1239	up-regulated	NAC transcription factor 47
Ga11G1580	up-regulated	Uncharacterized protein
Ga11G1806	up-regulated	Probable amino-acid acetyltransferase NAGS2, chloroplastic
Ga11G2144	up-regulated	Chalcone-flavanone isomerase family protein, putative isoform 1
Ga11G2164	up-regulated	L10-interacting MYB domain-containing protein
Ga11G2210	up-regulated	Probable E3 ubiquitin-protein ligase HERC1
Ga11G2280	up-regulated	Uncharacterized protein
Ga11G2379	up-regulated	Uncharacterized protein
Ga11G2431	up-regulated	F-box protein At3g07870
Ga11G3250	up-regulated	Metalloendoproteinase 4-MMP
Ga11G3306	up-regulated	Hydroxyproline-rich glycoprotein family protein
Ga11G3307	up-regulated	Uncharacterized protein
Ga11G3340	up-regulated	NAC domain-containing protein 100
Ga11G3625	up-regulated	Peroxidase 72
Ga11G3778	up-regulated	(-)-isopiperitenol/(-)-carveol dehydrogenase, mitochondrial
Ga11G3890	up-regulated	BTB/POZ domain-containing protein POB1
Ga11G4021	up-regulated	Cell division cycle 20.1, cofactor of APC complex
Ga11G4036	up-regulated	Heat stress transcription factor B-2a
Ga12G0315	up-regulated	Dof zinc finger protein DOF3.7
Ga12G0321	up-regulated	Molybdate-anion transporter
Ga12G0395	up-regulated	Cytochrome P450 78A3
Ga12G0599	up-regulated	Protein NRT1/ PTR FAMILY 6.3
Ga12G0666	up-regulated	Bifunctional inhibitor/lipid-transfer protein/seed storage 2S albumin superfamily protein
Ga12G0712	up-regulated	Zinc finger protein 10
Ga12G0718	up-regulated	Probable ADP-ribosylation factor GTPase-activating protein AGD8
Ga12G1082	up-regulated	#N/A
Ga12G1273	up-regulated	Transmembrane protein 97
Ga12G1351	up-regulated	Cystathionine beta-lyase
Ga12G1516	up-regulated	Coumaroyl-CoA	anthocyanidin 3-O-glucoside-6''-O-coumaroyltransferase 1
Ga12G1611	up-regulated	Cellulose synthase-like protein D5
Ga12G1754	up-regulated	Probable L-gulonolactone oxidase 6
Ga12G1890	up-regulated	Lysophospholipid acyltransferase LPEAT2
Ga12G2444	up-regulated	Agamous-like MADS-box protein AGL14
Ga12G2480	up-regulated	Chalcone-flavanone isomerase family protein, putative isoform 1
Ga12G2481	up-regulated	Snakin-2
Ga12G2534	up-regulated	Protein DETOXIFICATION 9
Ga13G0040	up-regulated	WAT1-related protein At5g07050
Ga13G0613	up-regulated	Uncharacterized protein
Ga13G0716	up-regulated	Probable metal-nicotianamine transporter YSL7
Ga13G0842	up-regulated	Probable pectate lyase P59
Ga13G1322	up-regulated	L10-interacting MYB domain-containing protein
Ga13G1537	up-regulated	Uncharacterized protein
Ga13G1675	up-regulated	Two-pore potassium channel 1
Ga13G1690	up-regulated	ABC transporter C family member 3
Ga13G2002	up-regulated	PAP/OAS1 substrate-binding domain superfamily, putative
Ga13G2050	up-regulated	GDSL esterase/lipase At5g33370
Ga13G2056	up-regulated	Germin-like protein subfamily 1 member 13
Ga13G2101	up-regulated	Protein transport protein Sec24-like At4g32640
Ga13G2347	up-regulated	Copper transporter 5
Ga13G2531	up-regulated	Probable 2-oxoglutarate-dependent dioxygenase AOP1
Ga13G2844	up-regulated	Expansin-A8
Ga14G0260	up-regulated	Probable serine/threonine-protein kinase PBL2
Ga14G0538	up-regulated	Probable phosphatase PSR2
Ga14G1446	up-regulated	Uncharacterized acetyltransferase At3g50280
Ga14G1495	up-regulated	Receptor-like protein kinase HAIKU2
Ga14G1532	up-regulated	Probable 2-oxoglutarate-dependent dioxygenase AOP1
Ga14G1567	up-regulated	Peroxisome biogenesis protein 5
Ga14G2575	up-regulated	Protein DOWN-REGULATED IN DIF1 11
Ga01G0034	down-regulated	Peptidyl-prolyl cis-trans isomerase 1
Ga01G0063	down-regulated	Serine/threonine-protein kinase SRK2E
Ga01G0135	down-regulated	Putative defensin-like protein 157
Ga01G0379	down-regulated	9-cis-epoxycarotenoid dioxygenase NCED1, chloroplastic
Ga01G0380	down-regulated	Ethylene receptor
Ga01G0388	down-regulated	hypothetical protein
Ga01G0482	down-regulated	Protein trichome birefringence-like 42
Ga01G0487	down-regulated	Probable leucine-rich repeat receptor-like serine/threonine-protein kinase At3g14840
Ga01G0488	down-regulated	Probable LRR receptor-like serine/threonine-protein kinase At1g53430
Ga01G0489	down-regulated	LRR receptor-like serine/threonine-protein kinase EFR
Ga01G0534	down-regulated	Cytosolic sulfotransferase 12
Ga01G0610	down-regulated	Homogentisate 1,2-dioxygenase
Ga01G0693	down-regulated	Stem-specific protein TSJT1
Ga01G0701	down-regulated	LanC-like protein GCR2
Ga01G0708	down-regulated	NAC domain-containing protein 72
Ga01G0793	down-regulated	Thioredoxin-like protein CXXS1
Ga01G0874	down-regulated	GDSL esterase/lipase At5g55050
Ga01G1158	down-regulated	Dehydrin ERD10
Ga01G1249	down-regulated	DNA polymerase epsilon catalytic subunit A, putative
Ga01G1307	down-regulated	Villin-2
Ga01G1363	down-regulated	GATA transcription factor 24
Ga01G1554	down-regulated	Gb:AAF02129.1 isoform 1
Ga01G1598	down-regulated	Putative 12-oxophytodienoate reductase 11
Ga01G1687	down-regulated	Diacylglycerol kinase theta
Ga01G1718	down-regulated	Disease resistance response protein 206
Ga01G1733	down-regulated	ABC transporter C family member 10
Ga01G1775	down-regulated	Phosphatidylinositol 4-kinase gamma 2
Ga01G1827	down-regulated	Probable nucleoredoxin 3
Ga01G1864	down-regulated	Cytochrome P450 71A1
Ga01G2069	down-regulated	Putative glycerol-3-phosphate transporter 1
Ga01G2151	down-regulated	AAA-ATPase At2g46620
Ga01G2188	down-regulated	Apyrase 2
Ga01G2297	down-regulated	Ubiquitin recognition factor in ER-associated degradation protein 1
Ga01G2379	down-regulated	Probable aquaporin PIP2-2
Ga01G2385	down-regulated	E3 ubiquitin-protein ligase MARCH2
Ga01G2475	down-regulated	Peroxidase 4
Ga01G2486	down-regulated	WRKY transcription factor WRKY24
Ga01G2499	down-regulated	UDP-glucose flavonoid 3-O-glucosyltransferase 6
Ga01G2516	down-regulated	Probable N-acetyltransferase HLS1-like
Ga01G2543	down-regulated	Tricalbin-3
Ga01G2628	down-regulated	Disease resistance protein RGA2
Ga01G2648	down-regulated	Flavonoid 3',5'-hydroxylase
Ga01G2649	down-regulated	Flavonoid 3',5'-hydroxylase
Ga01G2700	down-regulated	Auxin-responsive protein SAUR36
Ga01G2740	down-regulated	Putative gamma-glutamylcyclotransferase At3g02910
Ga01G2741	down-regulated	Uncharacterized protein At3g50808
Ga01G2784	down-regulated	UPF0114 protein Ent638_3411
Ga01G2805	down-regulated	Aquaporin TIP2-3
Ga01G2813	down-regulated	Probable aspartyl protease At4g16563
Ga02G0041	down-regulated	Uncharacterized protein
Ga02G0098	down-regulated	Uncharacterized protein
Ga02G0105	down-regulated	Polyprenol reductase 2
Ga02G0167	down-regulated	Homeobox-leucine zipper protein ATHB-40
Ga02G0209	down-regulated	B3 domain-containing transcription factor VRN1
Ga02G0305	down-regulated	Lysosomal Pro-X carboxypeptidase
Ga02G0475	down-regulated	Pentatricopeptide repeat-containing protein At2g22070
Ga02G0549	down-regulated	Cinnamoyl-CoA reductase 1
Ga02G0561	down-regulated	Uncharacterized protein At3g50808
Ga02G0585	down-regulated	Bidirectional sugar transporter SWEET1
Ga02G0638	down-regulated	Sulfite exporter TauE/SafE family protein 3
Ga02G0641	down-regulated	Pleiotropic drug resistance protein 3
Ga02G0769	down-regulated	Amino acid transporter AVT1A
Ga02G0770	down-regulated	Protein SET DOMAIN GROUP 40
Ga02G0778	down-regulated	Fructose-1,6-bisphosphatase, cytosolic
Ga02G0981	down-regulated	Protein PLANT CADMIUM RESISTANCE 2
Ga02G1119	down-regulated	Probable BOI-related E3 ubiquitin-protein ligase 3
Ga02G1141	down-regulated	Solute carrier family 40 member 2
Ga02G1164	down-regulated	Lysine histidine transporter-like 7
Ga02G1184	down-regulated	Probable flavin-containing monooxygenase 1
Ga02G1261	down-regulated	Receptor-like protein kinase HAIKU2
Ga02G1346	down-regulated	Transcription factor TGA7
Ga02G1356	down-regulated	Nitrate reductase [NADH]
Ga02G1367	down-regulated	Predicted protein
Ga02G1380	down-regulated	Probable calcium-binding protein CML44
Ga02G1381	down-regulated	Probable calcium-binding protein CML44
Ga02G1404	down-regulated	Amino acid permease 3
Ga02G1439	down-regulated	bZIP transcription factor TGA10
Ga02G1445	down-regulated	3,9-dihydroxypterocarpan 6A-monooxygenase
Ga02G1448	down-regulated	3,9-dihydroxypterocarpan 6A-monooxygenase
Ga02G1465	down-regulated	Protein DETOXIFICATION 42
Ga02G1510	down-regulated	(+)-delta-cadinene synthase isozyme A
Ga02G1525	down-regulated	NDR1/HIN1-like protein 1
Ga02G1693	down-regulated	ABC transporter G family member 2
Ga02G1730	down-regulated	Delta-1-pyrroline-5-carboxylate synthase
Ga03G0032	down-regulated	Probable WRKY transcription factor 70
Ga03G0070	down-regulated	Dual specificity protein kinase shkC
Ga03G0115	down-regulated	Zinc finger BED domain-containing protein RICESLEEPER 2
Ga03G0167	down-regulated	Probable nucleoredoxin 1-1
Ga03G0255	down-regulated	Cytochrome P450 CYP749A22
Ga03G0383	down-regulated	Protein YLS3
Ga03G0384	down-regulated	Non-specific lipid-transfer protein-like protein At2g13820
Ga03G0385	down-regulated	Non-specific lipid-transfer protein-like protein At2g13820
Ga03G0407	down-regulated	CBL-interacting serine/threonine-protein kinase 7
Ga03G0413	down-regulated	Uncharacterized protein At2g34160
Ga03G0447	down-regulated	Ethylene-responsive transcription factor 1B
Ga03G0557	down-regulated	Xyloglucan 6-xylosyltransferase 1
Ga03G0603	down-regulated	Peptidyl-prolyl cis-trans isomerase CYP21-4
Ga03G0624	down-regulated	Transcription factor MYB2
Ga03G0683	down-regulated	Aspartic proteinase oryzasin-1
Ga03G0784	down-regulated	Putative transcription elongation factor SPT5 homolog 1
Ga03G0869	down-regulated	WAT1-related protein At4g08300
Ga03G0935	down-regulated	Homeobox-leucine zipper protein HAT22
Ga03G1445	down-regulated	Cytochrome P450 78A5
Ga03G1499	down-regulated	Isocitrate lyase
Ga03G1589	down-regulated	Protein PLANT CADMIUM RESISTANCE 2
Ga03G1651	down-regulated	Heat shock protein 90-5, chloroplastic
Ga03G1810	down-regulated	#N/A
Ga03G1831	down-regulated	L-tryptophan--pyruvate aminotransferase 1
Ga03G1872	down-regulated	Deoxynucleoside triphosphate triphosphohydrolase SAMHD1 homolog
Ga03G1903	down-regulated	Cyclin-D1-1
Ga03G1943	down-regulated	NADPH-dependent diflavin oxidoreductase 1
Ga03G1949	down-regulated	3-ketoacyl-CoA synthase 6
Ga03G2002	down-regulated	Zinc finger CCCH domain-containing protein 15
Ga03G2104	down-regulated	E3 ubiquitin-protein ligase RMA1H1
Ga03G2238	down-regulated	Protein DELAY OF GERMINATION 1
Ga03G2244	down-regulated	3-hydroxy-3-methylglutaryl-coenzyme A reductase 2
Ga03G2338	down-regulated	FbLate-2 protein
Ga03G2352	down-regulated	MADS-box transcription factor 27
Ga03G2554	down-regulated	Beta-galactosidase 5
Ga03G2671	down-regulated	Auxin-responsive protein SAUR66
Ga03G2710	down-regulated	Protein SUPPRESSOR OF GENE SILENCING 3
Ga03G2772	down-regulated	FT-interacting protein 1
Ga04G0002	down-regulated	Protein ACCELERATED CELL DEATH 6
Ga04G0016	down-regulated	Flavonoid 3',5'-methyltransferase
Ga04G0040	down-regulated	Non-functional NADPH-dependent codeinone reductase 2
Ga04G0138	down-regulated	Squalene monooxygenase
Ga04G0168	down-regulated	BRASSINOSTEROID INSENSITIVE 1-associated receptor kinase 1
Ga04G0184	down-regulated	Protein EXORDIUM-like 2
Ga04G0211	down-regulated	Probable plastid-lipid-associated protein 4, chloroplastic
Ga04G0212	down-regulated	Basic blue protein
Ga04G0235	down-regulated	Expansin-like A1
Ga04G0280	down-regulated	Proline-rich protein 2
Ga04G0288	down-regulated	BURP domain-containing protein BNM2A
Ga04G0443	down-regulated	#N/A
Ga04G0444	down-regulated	Protein TIC 20-IV, chloroplastic
Ga04G0476	down-regulated	Probable L-type lectin-domain containing receptor kinase VII.2
Ga04G0499	down-regulated	NAC domain-containing protein 83
Ga04G0542	down-regulated	Dol-P-Man
Ga04G0565	down-regulated	Probable WRKY transcription factor 33
Ga04G0633	down-regulated	RING finger protein 141
Ga04G0636	down-regulated	Lactosylceramide 4-alpha-galactosyltransferase
Ga04G0660	down-regulated	Ataxin-3 homolog
Ga04G0724	down-regulated	Uncharacterized protein C24B11.05
Ga04G0996	down-regulated	Alpha carbonic anhydrase 1, chloroplastic
Ga04G1053	down-regulated	E3 ubiquitin-protein ligase PUB23
Ga04G1247	down-regulated	Ribosomal RNA small subunit methyltransferase A
Ga04G1489	down-regulated	Plant protein 1589 of Uncharacterized protein function
Ga04G1490	down-regulated	Phosphoenolpyruvate/phosphate translocator 2, chloroplastic
Ga04G1519	down-regulated	Dynamin-related protein 3A
Ga04G1523	down-regulated	WAT1-related protein At3g28050
Ga04G1530	down-regulated	Protein CREG2
Ga04G1565	down-regulated	DENN domain and WD repeat-containing protein SCD1
Ga04G1578	down-regulated	Polyribonucleotide nucleotidyltransferase
Ga04G1592	down-regulated	ATP-dependent zinc metalloprotease FTSH 6, chloroplastic
Ga04G1620	down-regulated	UPF0301 protein Plut_0637
Ga04G1623	down-regulated	F-box protein CPR30
Ga04G1626	down-regulated	Cyclic nucleotide-gated ion channel 2
Ga04G1635	down-regulated	Protein HESO1
Ga04G1641	down-regulated	Expansin-A23
Ga04G1646	down-regulated	Exocyst complex component EXO70B1
Ga04G1771	down-regulated	Beta-galactosidase 6
Ga04G1773	down-regulated	Protein ATAF2
Ga04G1864	down-regulated	Kunitz trypsin inhibitor 2
Ga04G1976	down-regulated	U3 small nucleolar RNA-associated protein 18 homolog
Ga04G1987	down-regulated	Adenine/guanine permease AZG1
Ga05G0165	down-regulated	Endonuclease MutS2
Ga05G0186	down-regulated	Protein NUCLEAR FUSION DEFECTIVE 4
Ga05G0194	down-regulated	Plastid transcriptionally active 5 isoform 1
Ga05G0196	down-regulated	Putative ribonuclease H protein At1g65750
Ga05G0284	down-regulated	Profilin-2
Ga05G0329	down-regulated	Lycopene epsilon cyclase, chloroplastic
Ga05G0351	down-regulated	Stress-response A/B barrel domain-containing protein UP3
Ga05G0359	down-regulated	Auxin-binding protein ABP20
Ga05G0511	down-regulated	Protein NRT1/ PTR FAMILY 1.1
Ga05G0659	down-regulated	Protein ENHANCED DISEASE RESISTANCE 2-like
Ga05G0674	down-regulated	Cytochrome P450 714A1
Ga05G0790	down-regulated	F-box protein At2g32560
Ga05G0925	down-regulated	23.6 kDa heat shock protein, mitochondrial
Ga05G0932	down-regulated	Phosphoinositide phospholipase C 2
Ga05G0939	down-regulated	Vacuolar cation/proton exchanger 3
Ga05G0940	down-regulated	RING finger protein 141
Ga05G0999	down-regulated	Scarecrow-like protein 33
Ga05G1000	down-regulated	Scarecrow-like protein 14
Ga05G1094	down-regulated	Homeobox-leucine zipper protein REVOLUTA
Ga05G1250	down-regulated	Chaperone protein dnaJ 8, chloroplastic
Ga05G1262	down-regulated	Probable WRKY transcription factor 40
Ga05G1295	down-regulated	Pentatricopeptide repeat-containing protein At3g29230
Ga05G1311	down-regulated	Pleiotropic drug resistance protein 1
Ga05G1335	down-regulated	Protein RMD9, mitochondrial
Ga05G1343	down-regulated	D-glycerate 3-kinase, chloroplastic
Ga05G1397	down-regulated	ABC transporter G family member 36
Ga05G1398	down-regulated	Transcription factor MYBS3
Ga05G1412	down-regulated	ELF3-like protein 2
Ga05G1421	down-regulated	Egg cell-secreted protein 1.1
Ga05G1585	down-regulated	Cytochrome P450 710A1
Ga05G1624	down-regulated	Probable LRR receptor-like serine/threonine-protein kinase RFK1
Ga05G1633	down-regulated	Probable WRKY transcription factor 65
Ga05G1695	down-regulated	Receptor-like protein kinase HSL1
Ga05G1718	down-regulated	Transcriptional corepressor LEUNIG_HOMOLOG
Ga05G1745	down-regulated	Glucose-fructose oxidoreductase domain-containing protein 2, putative
Ga05G1755	down-regulated	Putative uncharacterized protein
Ga05G1768	down-regulated	Calmodulin-binding protein 60 B
Ga05G1912	down-regulated	Vinorine synthase
Ga05G1922	down-regulated	Cytokinin riboside 5'-monophosphate phosphoribohydrolase LOG5
Ga05G2033	down-regulated	Uncharacterized protein
Ga05G2048	down-regulated	Protein RADIALIS-like 6
Ga05G2056	down-regulated	Uncharacterized protein At1g01500
Ga05G2079	down-regulated	NAC domain-containing protein 86
Ga05G2117	down-regulated	Probable disease resistance protein At4g33300
Ga05G2122	down-regulated	Heat stress transcription factor A-2c, putative
Ga05G2148	down-regulated	Abscisic acid 8'-hydroxylase 4
Ga05G2151	down-regulated	Cold regulated gene 27, putative isoform 3
Ga05G2155	down-regulated	ABSCISIC ACID-INSENSITIVE 5-like protein 5
Ga05G2204	down-regulated	Pumilio homolog 12
Ga05G2219	down-regulated	Homeobox protein knotted-1-like 2
Ga05G2222	down-regulated	Transcription factor RAX3
Ga05G2335	down-regulated	Beta carbonic anhydrase 5, chloroplastic
Ga05G2356	down-regulated	Purine permease 1
Ga05G2417	down-regulated	Octanoyltransferase LipM
Ga05G2442	down-regulated	Uncharacterized protein
Ga05G2540	down-regulated	Chromosomal replication initiator protein DnaA
Ga05G2617	down-regulated	Probable choline kinase 1
Ga05G2643	down-regulated	Laccase-14
Ga05G2766	down-regulated	Serine/threonine-protein phosphatase PP2A-4 catalytic subunit
Ga05G2987	down-regulated	CBL-interacting protein kinase 18
Ga05G2993	down-regulated	LOB domain-containing protein 15
Ga05G3064	down-regulated	Beta-glucosidase BoGH3B
Ga05G3320	down-regulated	Ferritin-2, chloroplastic
Ga05G3479	down-regulated	Putative zinc finger protein At1g68190
Ga05G3606	down-regulated	Putative protein NRT1/ PTR FAMILY 2.14
Ga05G3634	down-regulated	Esterase
Ga05G3720	down-regulated	17.3 kDa class I heat shock protein
Ga05G3838	down-regulated	UPF0481 protein At3g47200
Ga05G3918	down-regulated	Metallothionein-like protein type 3
Ga05G3967	down-regulated	NAC domain-containing protein 72
Ga05G3970	down-regulated	Uncharacterized protein
Ga05G4002	down-regulated	G-type lectin S-receptor-like serine/threonine-protein kinase B120
Ga05G4003	down-regulated	G-type lectin S-receptor-like serine/threonine-protein kinase B120
Ga05G4022	down-regulated	Protein SHOOT GRAVITROPISM 5
Ga05G4037	down-regulated	(+)-delta-cadinene synthase isozyme XC14
Ga05G4151	down-regulated	Probable long-chain-alcohol O-fatty-acyltransferase 5
Ga05G4181	down-regulated	Probable disease resistance protein At5g63020
Ga05G4299	down-regulated	Disease resistance protein At4g27190
Ga06G0001	down-regulated	Peroxisome biogenesis protein 5
Ga06G0004	down-regulated	tRNA (adenine(58)-N(1))-methyltransferase catalytic subunit TRM61
Ga06G0005	down-regulated	Mitochondria isoform 1
Ga06G0025	down-regulated	Uncharacterized protein
Ga06G0173	down-regulated	Uncharacterized protein PAM68-like
Ga06G0273	down-regulated	Growth-regulating factor 1
Ga06G0350	down-regulated	MDIS1-interacting receptor like kinase 2
Ga06G0433	down-regulated	F-box/kelch-repeat protein At4g19870
Ga06G0454	down-regulated	Beta-galactosidase 16
Ga06G0471	down-regulated	MDIS1-interacting receptor like kinase 2
Ga06G0497	down-regulated	Chaperone protein DnaJ
Ga06G0510	down-regulated	Serine-rich protein-related
Ga06G0554	down-regulated	Auxin-responsive protein IAA9
Ga06G0635	down-regulated	Aldehyde dehydrogenase family 2 member C4
Ga06G0710	down-regulated	Transcription factor MYB36
Ga06G0869	down-regulated	Probable serine/threonine-protein kinase PBL12
Ga06G0883	down-regulated	Damaged dna-binding 2, putative isoform 1
Ga06G0902	down-regulated	Pentatricopeptide repeat-containing protein At5g21222
Ga06G0918	down-regulated	Alpha-aminoadipic semialdehyde synthase
Ga06G1033	down-regulated	NADP-dependent malic enzyme
Ga06G1152	down-regulated	Homeobox protein knotted-1-like 3
Ga06G1171	down-regulated	Probable WRKY transcription factor 40
Ga06G1212	down-regulated	VQ motif-containing protein 11
Ga06G1524	down-regulated	PAP-specific phosphatase HAL2-like
Ga06G1845	down-regulated	Subtilisin-like protease SBT2.4
Ga06G1864	down-regulated	1-aminocyclopropane-1-carboxylate oxidase
Ga06G1887	down-regulated	Tonoplast dicarboxylate transporter
Ga06G1889	down-regulated	Cysteine proteinase inhibitor 5
Ga06G1890	down-regulated	Cysteine proteinase inhibitor 1
Ga06G1947	down-regulated	Protein IQ-DOMAIN 14
Ga06G1985	down-regulated	Protein MALE DISCOVERER 2
Ga06G2048	down-regulated	Polyribonucleotide nucleotidyltransferase
Ga06G2164	down-regulated	Ribonuclease 3
Ga06G2195	down-regulated	Probable WRKY transcription factor 70
Ga06G2242	down-regulated	Probable WRKY transcription factor 40
Ga06G2278	down-regulated	Probable disease resistance protein At1g12280
Ga06G2297	down-regulated	Gibberellin 3-beta-dioxygenase 1
Ga06G2371	down-regulated	Cytochrome P450 77A3
Ga06G2499	down-regulated	Developmentally-regulated G-protein 2
Ga06G2528	down-regulated	Protein CHUP1, chloroplastic
Ga06G2530	down-regulated	Auxin-responsive protein IAA26
Ga07G0053	down-regulated	Bark storage protein A
Ga07G0071	down-regulated	Uncharacterized protein
Ga07G0080	down-regulated	Leucine-rich repeat extensin-like protein 5
Ga07G0142	down-regulated	Protein phosphatase 2C 77
Ga07G0205	down-regulated	Serine/threonine-protein kinase RIPK
Ga07G0214	down-regulated	Anthocyanin regulatory C1 protein
Ga07G0303	down-regulated	Putative methyltransferase DDB_G0268948
Ga07G0326	down-regulated	F-box protein YLR224W
Ga07G0336	down-regulated	UBP1-associated proteins 1C
Ga07G0401	down-regulated	Peroxidase 46
Ga07G0441	down-regulated	Modification methylase DpnIIB
Ga07G0526	down-regulated	Ethylene-responsive transcription factor ERF105
Ga07G0566	down-regulated	Transcription factor bHLH137
Ga07G0572	down-regulated	Uncharacterized protein
Ga07G0585	down-regulated	11-beta-hydroxysteroid dehydrogenase-like 6
Ga07G0643	down-regulated	Outer envelope protein 80, chloroplastic
Ga07G0762	down-regulated	Transmembrane protein DDB_G0269096
Ga07G0806	down-regulated	UDP-glucose 6-dehydrogenase 5
Ga07G0852	down-regulated	Uncharacterized protein
Ga07G0993	down-regulated	Chloroplast envelope quinone oxidoreductase homolog
Ga07G1127	down-regulated	Asparagine synthetase [glutamine-hydrolyzing] 1
Ga07G1161	down-regulated	Uncharacterized protein At4g22758
Ga07G1194	down-regulated	Transcription factor TGA9
Ga07G1208	down-regulated	F-box protein At2g27310
Ga07G1228	down-regulated	Aluminum-activated malate transporter 2
Ga07G1378	down-regulated	Predicted protein
Ga07G1419	down-regulated	Uncharacterized protein C24B11.05
Ga07G1471	down-regulated	Uncharacterized protein
Ga07G1495	down-regulated	Calcium-transporting ATPase, endoplasmic reticulum-type
Ga07G1592	down-regulated	(+)-neomenthol dehydrogenase
Ga07G1618	down-regulated	Gibberellin 20 oxidase 1
Ga07G1620	down-regulated	Gibberellin 20 oxidase 1
Ga07G1758	down-regulated	Protein SULFUR DEFICIENCY-INDUCED 1
Ga07G1819	down-regulated	Probable tyrosine-protein phosphatase At1g05000
Ga07G1845	down-regulated	Probable E3 ubiquitin-protein ligase XERICO
Ga07G1861	down-regulated	Heavy metal-associated isoprenylated plant protein 46
Ga07G1894	down-regulated	Serine carboxypeptidase-like 20
Ga07G2024	down-regulated	Basic leucine zipper 43
Ga07G2027	down-regulated	Protein GLUTAMINE DUMPER 4
Ga07G2088	down-regulated	Receptor-like protein kinase FERONIA
Ga07G2206	down-regulated	Calcium-transporting ATPase 12, plasma membrane-type
Ga07G2223	down-regulated	Nuclear transcription factor Y subunit B-3
Ga07G2240	down-regulated	Probable E3 ubiquitin-protein ligase XERICO
Ga07G2323	down-regulated	Probable E3 ubiquitin-protein ligase LUL4
Ga07G2361	down-regulated	Pyrimidine/purine nucleoside phosphorylase
Ga07G2374	down-regulated	Cysteine-rich repeat secretory protein 56
Ga07G2431	down-regulated	Photosystem II reaction center W protein, chloroplastic
Ga07G2491	down-regulated	Protein NPGR2
Ga07G2497	down-regulated	Homeobox-leucine zipper protein ATHB-20
Ga07G2561	down-regulated	Mitotic checkpoint serine/threonine-protein kinase BUB1
Ga07G2640	down-regulated	Chloride channel protein CLC-b
Ga08G0046	down-regulated	Trigger factor
Ga08G0209	down-regulated	Ribosome biogenesis regulatory protein homolog
Ga08G0214	down-regulated	Non-specific lipid-transfer protein
Ga08G0224	down-regulated	F-box protein CPR30
Ga08G0295	down-regulated	Calcium-binding protein PBP1
Ga08G0466	down-regulated	Uncharacterized protein
Ga08G0506	down-regulated	Putative GTP diphosphokinase RSH1, chloroplastic
Ga08G0586	down-regulated	Fasciclin-like arabinogalactan protein 7
Ga08G0591	down-regulated	1-aminocyclopropane-1-carboxylate oxidase 3
Ga08G0700	down-regulated	Ubiquitin-associated and SH3 domain-containing protein A
Ga08G0709	down-regulated	LOB domain-containing protein 16
Ga08G0776	down-regulated	Ent-copalyl diphosphate synthase, chloroplastic
Ga08G0809	down-regulated	Probable glutathione peroxidase 4
Ga08G0838	down-regulated	Probable indole-3-pyruvate monooxygenase YUCCA10
Ga08G0872	down-regulated	Heavy metal-associated isoprenylated plant protein 36
Ga08G0894	down-regulated	Indole-3-acetic acid-induced protein ARG2
Ga08G0895	down-regulated	Indole-3-acetic acid-induced protein ARG2
Ga08G0916	down-regulated	Probable inactive ATP-dependent zinc metalloprotease FTSHI 1, chloroplastic
Ga08G1026	down-regulated	Probable alpha,alpha-trehalose-phosphate synthase [UDP-forming] 11
Ga08G1171	down-regulated	Protein ACTIVITY OF BC1 COMPLEX KINASE 3, chloroplastic
Ga08G1243	down-regulated	Uncharacterized protein
Ga08G1287	down-regulated	SH3 domain-binding protein 2
Ga08G1290	down-regulated	telomere-associated protein 1
Ga08G1391	down-regulated	Glutathione S-transferase F6
Ga08G1449	down-regulated	ABC transporter B family member 11
Ga08G1723	down-regulated	tRNA(Ile2) 2-agmatinylcytidine synthetase TiaS
Ga08G1795	down-regulated	WD repeat-containing protein 26
Ga08G1796	down-regulated	BRCA1-associated RING domain protein 1
Ga08G1993	down-regulated	Uncharacterized protein mhp246
Ga08G1995	down-regulated	Probable aspartyl protease At4g16563
Ga08G2024	down-regulated	21 kDa protein
Ga08G2088	down-regulated	Protein STAY-GREEN 1, chloroplastic
Ga08G2115	down-regulated	#N/A
Ga08G2116	down-regulated	Bifunctional UDP-glucose 4-epimerase and UDP-xylose 4-epimerase 1
Ga08G2134	down-regulated	Probable copper-transporting ATPase HMA5
Ga08G2249	down-regulated	MDIS1-interacting receptor like kinase 2
Ga08G2342	down-regulated	Heavy metal-associated isoprenylated plant protein 3
Ga08G2369	down-regulated	Ethylene-overproduction protein 1
Ga08G2388	down-regulated	Root phototropism protein 2
Ga08G2389	down-regulated	Aspartic proteinase
Ga08G2478	down-regulated	Gibberellin receptor GID1C
Ga08G2616	down-regulated	Putative defensin-like protein 305
Ga08G2700	down-regulated	Peroxidase 53
Ga08G2719	down-regulated	DNA damage-repair/toleration protein DRT100
Ga08G2771	down-regulated	RING-H2 finger protein ATL13
Ga08G2965	down-regulated	Heparanase-like protein 3
Ga08G2973	down-regulated	Mucin-5B
Ga09G0168	down-regulated	60S ribosomal protein L34, putative
Ga09G0177	down-regulated	Cytochrome P450 CYP736A12
Ga09G0185	down-regulated	Wall-associated receptor kinase-like 8
Ga09G0207	down-regulated	Wall-associated receptor kinase-like 9
Ga09G0209	down-regulated	Wall-associated receptor kinase-like 1
Ga09G0484	down-regulated	Mitochondrial import receptor subunit TOM20
Ga09G0638	down-regulated	Zinc finger protein CONSTANS-LIKE 16
Ga09G0664	down-regulated	Rust resistance kinase Lr10
Ga09G1055	down-regulated	Asparagine synthetase [glutamine-hydrolyzing] 1
Ga09G1221	down-regulated	Probable E3 ubiquitin-protein ligase ATL44
Ga09G1328	down-regulated	NDR1/HIN1-like protein 6
Ga09G1377	down-regulated	Cytokinin dehydrogenase 1
Ga09G1487	down-regulated	F-box/kelch-repeat protein At1g15670
Ga09G1581	down-regulated	Probable purple acid phosphatase 20
Ga09G1712	down-regulated	Cold-responsive protein kinase 1
Ga09G1735	down-regulated	U12-lycotoxin-Ls1d
Ga09G1997	down-regulated	Ferritin-3, chloroplastic
Ga09G2055	down-regulated	Ethylene-responsive transcription factor CRF4
Ga09G2560	down-regulated	Ethylene receptor 2
Ga09G2653	down-regulated	Pyrimidine-specific ribonucleoside hydrolase RihA
Ga09G2703	down-regulated	Lipoamide acyltransferase component of branched-chain alpha-keto acid dehydrogenase complex, mitochondrial
Ga09G2706	down-regulated	Uncharacterized protein
Ga09G2725	down-regulated	Flowering-promoting factor 1-like protein 3
Ga09G2829	down-regulated	Transmembrane protein 135
Ga10G0009	down-regulated	Nematode resistance protein-like HSPRO2
Ga10G0121	down-regulated	Putative calcium-transporting ATPase 11, plasma membrane-type
Ga10G0134	down-regulated	Disease resistance protein RPS6
Ga10G0140	down-regulated	TMV resistance protein N
Ga10G0147	down-regulated	Disease resistance-like protein CSA1
Ga10G0184	down-regulated	F-box protein At2g40910
Ga10G0217	down-regulated	Cytochrome P450 81E8
Ga10G0269	down-regulated	L-type lectin-domain containing receptor kinase S.4
Ga10G0294	down-regulated	Adenomatous polyposis coli protein
Ga10G0296	down-regulated	Factor of DNA methylation 2
Ga10G0450	down-regulated	Ankyrin repeat-containing protein BDA1
Ga10G0559	down-regulated	Uncharacterized protein sll0103
Ga10G0602	down-regulated	FAD-dependent monooxygenase vrtH
Ga10G0710	down-regulated	Cytochrome P450 83B1
Ga10G0941	down-regulated	1-Cys peroxiredoxin
Ga10G0994	down-regulated	Cell wall / vacuolar inhibitor of fructosidase 1
Ga10G1044	down-regulated	Chitinase-like protein 2
Ga10G1050	down-regulated	Pathogenesis-related protein STH-2
Ga10G1312	down-regulated	Uncharacterized protein
Ga10G1313	down-regulated	Repetitive proline-rich cell wall protein 1
Ga10G1600	down-regulated	Protein NRT1/ PTR FAMILY 3.1
Ga10G1769	down-regulated	E3 ubiquitin-protein ligase PUB24
Ga10G1770	down-regulated	Gamma-irradiation and mitomycin c induced 1, putative isoform 4
Ga10G2055	down-regulated	#N/A
Ga10G2167	down-regulated	Probable WRKY transcription factor 51
Ga10G2294	down-regulated	MAPK kinase substrate protein At1g80180
Ga10G2298	down-regulated	EG45-like domain containing protein
Ga10G2414	down-regulated	Probable LRR receptor-like serine/threonine-protein kinase At1g05700
Ga10G2425	down-regulated	Jacalin-related lectin 19
Ga10G2578	down-regulated	Probable LRR receptor-like serine/threonine-protein kinase At1g56130
Ga10G2615	down-regulated	Transcription termination factor MTEF1, chloroplastic
Ga10G2776	down-regulated	Rac-like GTP-binding protein RAC13
Ga10G2782	down-regulated	MLO-like protein 12
Ga10G2852	down-regulated	Putative PAP-specific phosphatase, mitochondrial
Ga10G2861	down-regulated	F-box protein SKIP27
Ga10G2863	down-regulated	Calmodulin-binding protein 60 C
Ga10G2967	down-regulated	Uncharacterized protein
Ga10G3077	down-regulated	Auxin-responsive protein SAUR72
Ga11G0024	down-regulated	Laccase-4
Ga11G0034	down-regulated	Natural resistance-associated macrophage protein 1
Ga11G0042	down-regulated	Uncharacterized protein C24B11.05
Ga11G0071	down-regulated	Fasciclin-like arabinogalactan protein 11
Ga11G0169	down-regulated	Putative disease resistance protein RGA4
Ga11G0259	down-regulated	UPF0481 protein At3g47200
Ga11G0260	down-regulated	UPF0481 protein At3g47200
Ga11G0310	down-regulated	Kinesin-like protein KIN-7O
Ga11G0312	down-regulated	#N/A
Ga11G0458	down-regulated	Dormancy-associated protein homolog 3
Ga11G0615	down-regulated	Probable inactive leucine-rich repeat receptor kinase XIAO
Ga11G0776	down-regulated	ABC transporter C family member 3
Ga11G0805	down-regulated	F-box/FBD/LRR-repeat protein At4g26340
Ga11G0841	down-regulated	Bidirectional sugar transporter SWEET16
Ga11G0871	down-regulated	Biosynthetic peptidoglycan transglycosylase
Ga11G0894	down-regulated	Chaperone protein dnaJ C76, chloroplastic
Ga11G0923	down-regulated	Uncharacterized protein
Ga11G0947	down-regulated	Probable disease resistance protein At4g27220
Ga11G1020	down-regulated	Probable aldo-keto reductase 1
Ga11G1026	down-regulated	Perakine reductase
Ga11G1273	down-regulated	4-aminobutyrate aminotransferase, mitochondrial
Ga11G1327	down-regulated	Echinoderm microtubule-associated protein-like 6
Ga11G1418	down-regulated	Cellulose synthase-like protein E6
Ga11G1506	down-regulated	Protein LIGHT-DEPENDENT SHORT HYPOCOTYLS 10
Ga11G1540	down-regulated	Probable xyloglucan endotransglucosylase/hydrolase protein 23
Ga11G1620	down-regulated	Probable trehalose-phosphate phosphatase J
Ga11G1745	down-regulated	Phosphoenolpyruvate carboxykinase (ATP)
Ga11G1763	down-regulated	EPIDERMAL PATTERNING FACTOR-like protein 2
Ga11G1786	down-regulated	Phytosulfokines 3
Ga11G1789	down-regulated	ACT domain-containing protein ACR1
Ga11G1800	down-regulated	Putative glycosyltransferase 7
Ga11G1822	down-regulated	Cyclin-D5-1
Ga11G1865	down-regulated	Probable indole-3-acetic acid-amido synthetase GH3.1
Ga11G1884	down-regulated	Probable receptor-like protein kinase At5g24010
Ga11G2021	down-regulated	Homeobox-leucine zipper protein ATHB-40
Ga11G2038	down-regulated	F-box protein At5g49610
Ga11G2137	down-regulated	Endoglucanase 24
Ga11G2314	down-regulated	Putative disease resistance protein RGA4
Ga11G2647	down-regulated	Exocyst complex component EXO84A
Ga11G2659	down-regulated	NAC domain-containing protein 21/22
Ga11G2690	down-regulated	LOB domain-containing protein 16
Ga11G2745	down-regulated	Uncharacterized protein
Ga11G2746	down-regulated	Late embryogenesis abundant protein 31
Ga11G2789	down-regulated	Probable LRR receptor-like serine/threonine-protein kinase RKF3
Ga11G2793	down-regulated	Gibberellin receptor GID1B
Ga11G2913	down-regulated	Probable WRKY transcription factor 23
Ga11G2916	down-regulated	Transcription factor JAMYB
Ga11G2964	down-regulated	Pleiotropic drug resistance protein 3
Ga11G3045	down-regulated	Abscisic acid receptor PYL9
Ga11G3124	down-regulated	Probable aquaporin PIP1-4
Ga11G3142	down-regulated	FT-interacting protein 1
Ga11G3221	down-regulated	Myeloid leukemia factor 1
Ga11G3229	down-regulated	Pectinesterase 2
Ga11G3340	down-regulated	NAC domain-containing protein 100
Ga11G3416	down-regulated	Glutathione S-transferase U17
Ga11G3447	down-regulated	Chromatin assembly factor 1 subunit A, putative
Ga11G3560	down-regulated	Probable xyloglucan endotransglucosylase/hydrolase protein 7
Ga11G3574	down-regulated	Probable indole-3-acetic acid-amido synthetase GH3.1
Ga11G3599	down-regulated	Serine/threonine-protein kinase SRK2I
Ga11G3615	down-regulated	Homeobox-leucine zipper protein ATHB-40
Ga11G3628	down-regulated	Cytochrome P450 84A1
Ga11G3662	down-regulated	Anaphase spindle elongation protein 1
Ga11G3665	down-regulated	Ethylene-responsive transcription factor ERF106
Ga11G3670	down-regulated	Calnexin homolog 1
Ga11G3706	down-regulated	4-coumarate--CoA ligase-like 9
Ga11G3722	down-regulated	#N/A
Ga11G3810	down-regulated	Uncharacterized protein At3g50808
Ga11G3842	down-regulated	DEAD-box ATP-dependent RNA helicase 10
Ga11G3970	down-regulated	Homeobox-leucine zipper protein ATHB-7
Ga12G0008	down-regulated	Calmodulin-binding protein 60 A
Ga12G0129	down-regulated	Transcription factor TCP18
Ga12G0173	down-regulated	Sorbitol dehydrogenase
Ga12G0215	down-regulated	Heavy metal-associated isoprenylated plant protein 31
Ga12G0318	down-regulated	Outer envelope pore protein 37, chloroplastic
Ga12G0351	down-regulated	Uncharacterized protein
Ga12G0417	down-regulated	Cellulose synthase-like protein G3
Ga12G0474	down-regulated	Respiratory burst oxidase homolog protein A
Ga12G0488	down-regulated	Phosphoglycerate mutase-like protein AT74
Ga12G0544	down-regulated	Molybdenum cofactor sulfurase
Ga12G0638	down-regulated	Transcription factor KUA1
Ga12G0647	down-regulated	Ethylene-responsive transcription factor 1A
Ga12G0690	down-regulated	S-norcoclaurine synthase 1
Ga12G0691	down-regulated	S-norcoclaurine synthase 1
Ga12G0715	down-regulated	Abscisic acid receptor PYR1
Ga12G0781	down-regulated	Probable carotenoid cleavage dioxygenase 4, chloroplastic
Ga12G0821	down-regulated	Putative glycerol-3-phosphate transporter 1
Ga12G0876	down-regulated	G2/mitotic-specific cyclin-B
Ga12G0932	down-regulated	F-box protein At1g67340
Ga12G0938	down-regulated	SNF1-related protein kinase regulatory subunit gamma-1
Ga12G1057	down-regulated	Lectin
Ga12G1137	down-regulated	AP2/ERF and B3 domain-containing transcription factor RAV1
Ga12G1141	down-regulated	Transcription factor HHO2
Ga12G1166	down-regulated	Aldehyde oxidase GLOX1
Ga12G1189	down-regulated	Ribonuclease 3
Ga12G1201	down-regulated	Phosphate transporter PHO1 homolog 3
Ga12G1208	down-regulated	Protein ENHANCED DISEASE RESISTANCE 2-like
Ga12G1343	down-regulated	Putative uncharacterized protein
Ga12G1468	down-regulated	Auxin-responsive protein SAUR32
Ga12G1470	down-regulated	Nudix hydrolase 13, mitochondrial
Ga12G1523	down-regulated	Putative cyclin-D6-1
Ga12G1526	down-regulated	Universal stress protein PHOS32
Ga12G1644	down-regulated	Universal stress protein A-like protein
Ga12G1704	down-regulated	ABC transporter B family member 4
Ga12G1767	down-regulated	Transcription factor MYC4
Ga12G1781	down-regulated	Calcium-binding protein KIC
Ga12G1810	down-regulated	Hydroquinone glucosyltransferase
Ga12G1835	down-regulated	Elicitor-responsive protein 3
Ga12G1886	down-regulated	Subtilisin-like protease SBT1.1
Ga12G1889	down-regulated	Putative uncharacterized protein Sb03g006485
Ga12G1917	down-regulated	Pheophytinase, chloroplastic
Ga12G1961	down-regulated	Homeobox-leucine zipper protein HAT3
Ga12G2068	down-regulated	F-box protein CPR30
Ga12G2170	down-regulated	Homeobox-leucine zipper protein HAT22
Ga12G2215	down-regulated	Casein kinase II subunit alpha-1
Ga12G2500	down-regulated	Protein STRICTOSIDINE SYNTHASE-LIKE 5
Ga12G2549	down-regulated	E3 ubiquitin-protein ligase RKP
Ga12G2691	down-regulated	Receptor-like cytosolic serine/threonine-protein kinase RBK1
Ga12G2706	down-regulated	Ribosomal RNA small subunit methyltransferase A
Ga12G2725	down-regulated	Nucleobase-ascorbate transporter 4
Ga12G2726	down-regulated	GON-4-like protein
Ga12G2740	down-regulated	MADS-box transcription factor 27
Ga12G2783	down-regulated	Putative clathrin assembly protein At1g03050
Ga12G2846	down-regulated	Gibberellin receptor GID1B
Ga13G0031	down-regulated	LOB domain-containing protein 1
Ga13G0141	down-regulated	Cytokinin dehydrogenase 6
Ga13G0185	down-regulated	Protein yippee-like
Ga13G0204	down-regulated	Protein GUCD1
Ga13G0368	down-regulated	Probable carboxylesterase 7
Ga13G0381	down-regulated	Abscisic acid 8'-hydroxylase 4
Ga13G0415	down-regulated	Scopoletin glucosyltransferase
Ga13G0435	down-regulated	TIP41-like protein
Ga13G0591	down-regulated	Transcription factor bHLH160
Ga13G0739	down-regulated	Xyloglucan endotransglucosylase/hydrolase protein 9
Ga13G0742	down-regulated	G-type lectin S-receptor-like serine/threonine-protein kinase At4g03230
Ga13G0921	down-regulated	Transcription factor MYB106
Ga13G1030	down-regulated	DNA-binding protein HEXBP
Ga13G1059	down-regulated	Uncharacterized protein isoform 1
Ga13G1159	down-regulated	Uncharacterized protein At1g04910
Ga13G1224	down-regulated	Basic leucine zipper 43
Ga13G1288	down-regulated	NAC domain-containing protein 79
Ga13G1421	down-regulated	Homeobox protein knotted-1-like 1
Ga13G1839	down-regulated	Uncharacterized protein
Ga13G1903	down-regulated	Gibberellin 2-beta-dioxygenase 1
Ga13G1907	down-regulated	9-cis-epoxycarotenoid dioxygenase NCED1, chloroplastic
Ga13G1911	down-regulated	Probable glutathione S-transferase
Ga13G1956	down-regulated	UDP-glycosyltransferase 73C5
Ga13G1984	down-regulated	Putative defensin-like protein 120
Ga13G2043	down-regulated	Vacuolar protein sorting-associated protein 62
Ga13G2071	down-regulated	NAC transcription factor 47
Ga13G2270	down-regulated	Zinc finger protein 3
Ga13G2310	down-regulated	G-type lectin S-receptor-like serine/threonine-protein kinase At1g67520
Ga13G2321	down-regulated	Protein JINGUBANG
Ga13G2434	down-regulated	30S ribosomal protein S1 homolog
Ga13G2451	down-regulated	Putative disease resistance protein RGA1
Ga13G2462	down-regulated	Ubiquitin carboxyl-terminal hydrolase 12
Ga13G2465	down-regulated	ATPase ASNA1 homolog
Ga13G2513	down-regulated	Probable E3 ubiquitin-protein ligase RZFP34
Ga13G2514	down-regulated	Calcium permeable stress-gated cation channel 1
Ga13G2631	down-regulated	Uncharacterized protein
Ga13G2694	down-regulated	Fasciclin-like arabinogalactan protein 12
Ga13G2730	down-regulated	RING finger protein 141
Ga13G2820	down-regulated	Mitogen-activated protein kinase kinase kinase 18
Ga13G2837	down-regulated	Shewanella-like protein phosphatase 1
Ga14G0041	down-regulated	Protein trichome birefringence-like 34
Ga14G0050	down-regulated	Basic leucine zipper 34
Ga14G0120	down-regulated	Zinc finger protein ZAT10
Ga14G0128	down-regulated	Homeobox protein HAT3.1
Ga14G0151	down-regulated	Scopoletin glucosyltransferase
Ga14G0187	down-regulated	Phospholipase D delta
Ga14G0217	down-regulated	Protein DOWNY MILDEW RESISTANCE 6
Ga14G0390	down-regulated	Nucleobase-ascorbate transporter 1
Ga14G0416	down-regulated	Uncharacterized protein isoform 1
Ga14G0552	down-regulated	tRNA (adenine(58)-N(1))-methyltransferase catalytic subunit TRMT61A
Ga14G0563	down-regulated	CBL-interacting serine/threonine-protein kinase 1
Ga14G1477	down-regulated	Amino acid permease 6
Ga14G1550	down-regulated	Protein SET DOMAIN GROUP 40
Ga14G1591	down-regulated	Ferredoxin-dependent glutamate synthase
Ga14G1704	down-regulated	Probable calcium-binding protein CML45
Ga14G1705	down-regulated	ATP synthase subunit alpha, chloroplastic
Ga14G1743	down-regulated	Rust resistance kinase Lr10
Ga14G1900	down-regulated	Protein HYPER-SENSITIVITY-RELATED 4
Ga14G1906	down-regulated	Universal stress protein A-like protein
Ga14G1993	down-regulated	Fasciclin-like arabinogalactan protein 12
Ga14G2119	down-regulated	Glutamate receptor 3.6
Ga14G2148	down-regulated	Reverse transcriptase
Ga14G2153	down-regulated	Pleiotropic drug resistance protein 3
Ga14G2239	down-regulated	Myosin-13
Ga14G2393	down-regulated	Heat shock factor protein HSF24
Ga14G2764	down-regulated	Peroxygenase 1

## Sheet: Table S8
Table S8 Details of GO terms enriched by DEGs in FL1 and FL2
Class	GO_Name	GO_ID	Number of DEGs	DEG_ID	p-value
Biological process	response to stress	GO:0006950	9	Ga14G1906/Ga12G1644/Ga12G1526/Ga12G0008/Ga10G2863/Ga08G0894/Ga08G0895/Ga05G1768/Ga01G1158	0.000839512
Biological process	tRNA methylation	GO:0030488	4	Ga14G1567/Ga01G2790/Ga14G0552/Ga06G0004	0.00116879
Biological process	transport	GO:0006810	21	Ga11G0776/Ga08G1449/Ga01G2805/Ga13G1690/Ga01G1733/Ga10G1600/Ga12G0599/Ga01G2379/Ga12G2725/Ga09G1708/Ga11G0084/Ga04G1490/Ga01G2069/Ga04G1987/Ga05G0511/Ga14G0390/Ga12G1704/Ga11G3124/Ga05G3606/Ga12G0821/Ga02G1659	0.00185236
Biological process	cellulose biosynthetic process	GO:0030244	5	Ga11G0597/Ga11G1418/Ga09G2120/Ga12G0417/Ga12G1611	0.0175211
Biological process	response to oxidative stress	GO:0006979	7	Ga11G3625/Ga08G0809/Ga08G2700/Ga07G0401/Ga01G2475/Ga02G0580/Ga09G1723	0.0458789
Cellular component	tRNA (m1A) methyltransferase complex	GO:0031515	4	Ga14G1567/Ga01G2790/Ga14G0552/Ga06G0004	0.000473785
Molecular function	sequence-specific DNA binding	GO:0043565	32	Ga13G1421/Ga13G1224/Ga05G1262/Ga11G4036/Ga02G1439/Ga07G2497/Ga05G2155/Ga10G2167/Ga05G2219/Ga07G2223/Ga02G0167/Ga07G2024/Ga04G0565/Ga03G0935/Ga11G2913/Ga05G1633/Ga02G1346/Ga07G1194/Ga03G2238/Ga11G3615/Ga11G3970/Ga12G2170/Ga14G0050/Ga12G1961/Ga06G2195/Ga14G2393/Ga11G2021/Ga06G2242/Ga01G1363/Ga03G0032/Ga06G1171/Ga01G2486	3.56e-08
Molecular function	oxidoreductase activity	GO:0016705	25	Ga10G0217/Ga09G0177/Ga05G0329/Ga01G2649/Ga03G0255/Ga07G2057/Ga05G2500/Ga06G1291/Ga01G2647/Ga01G2646/Ga02G1445/Ga12G0395/Ga08G0092/Ga05G2148/Ga01G1864/Ga02G1448/Ga11G3628/Ga01G2648/Ga05G1585/Ga03G1445/Ga10G0710/Ga13G0381/Ga06G2371/Ga05G0674/Ga04G1926	4.19e-05
Molecular function	transporter activity	GO:0005215	19	Ga01G2805/Ga03G0516/Ga10G1600/Ga12G0599/Ga01G2379/Ga12G2725/Ga09G1708/Ga11G0084/Ga05G2356/Ga04G1490/Ga01G2069/Ga04G1987/Ga06G1887/Ga05G0511/Ga14G0390/Ga11G3124/Ga05G3606/Ga12G0821/Ga02G1659	0.000271409
Molecular function	tRNA (adenine-N1-)-methyltransferase activity	GO:0016429	4	Ga14G1567/Ga01G2790/Ga14G0552/Ga06G0004	0.000362182
Molecular function	ADP binding	GO:0043531	18	Ga11G0169/Ga05G4299/Ga05G4181/Ga06G2285/Ga06G0143/Ga11G0424/Ga05G3839/Ga01G2672/Ga05G3189/Ga06G2279/Ga06G2277/Ga06G2281/Ga10G0140/Ga06G2539/Ga11G0947/Ga05G2117/Ga11G2314/Ga01G2628	0.00136924
Molecular function	calmodulin binding	GO:0005516	4	Ga12G0008/Ga10G2863/Ga10G0121/Ga05G1768	0.00547143
Molecular function	ATPase activity	GO:0016887	11	Ga02G1693/Ga11G0776/Ga08G1449/Ga14G2153/Ga13G1690/Ga02G0641/Ga01G1733/Ga05G1397/Ga11G2964/Ga12G1704/Ga05G1311	0.0101892
Molecular function	ATPase-coupled transmembrane transporter activity	GO:0042626	5	Ga11G0776/Ga08G1449/Ga13G1690/Ga01G1733/Ga12G1704	0.0222876
Molecular function	hydrolase activity	GO:0016787	14	Ga01G2188/Ga01G2789/Ga01G2792/Ga07G1419/Ga08G2478/Ga12G2846/Ga12G1470/Ga09G1581/Ga11G0042/Ga11G2793/Ga04G0724/Ga13G2837/Ga05G2766/Ga13G0368	0.0242783
Molecular function	cellulose synthase (UDP-forming) activity	GO:0016760	4	Ga11G1418/Ga09G2120/Ga12G0417/Ga12G1611	0.0277536
Molecular function	polysaccharide binding	GO:0030247	6	Ga09G0209/Ga09G0185/Ga14G1743/Ga01G0480/Ga13G0742/Ga09G0664	0.0306556
Molecular function	peroxidase activity	GO:0004601	7	Ga11G3625/Ga12G0474/Ga08G2700/Ga07G0401/Ga01G2475/Ga02G0580/Ga09G1723	0.0361214
Molecular function	aspartic-type endopeptidase activity	GO:0004190	6	Ga05G0656/Ga08G2389/Ga03G0683/Ga01G2813/Ga08G1995/Ga05G2339	0.039287

## Sheet: Table S9
Table S9 List of DEGs in modules significantly associated with lint initiation
DEG_ID	Module
Ga01G0063	MEblue
Ga01G0119	MEblue
Ga01G0188	MEblue
Ga01G0480	MEblue
Ga01G0482	MEblue
Ga01G1002	MEblue
Ga01G1216	MEblue
Ga01G1466	MEblue
Ga01G1687	MEblue
Ga01G1691	MEblue
Ga01G1775	MEblue
Ga01G1871	MEblue
Ga01G2074	MEblue
Ga01G2111	MEblue
Ga01G2151	MEblue
Ga01G2244	MEblue
Ga01G2379	MEblue
Ga01G2385	MEblue
Ga01G2648	MEblue
Ga01G2649	MEblue
Ga01G2672	MEblue
Ga01G2673	MEblue
Ga01G2789	MEblue
Ga01G2792	MEblue
Ga02G0004	MEblue
Ga02G0074	MEblue
Ga02G0081	MEblue
Ga02G0099	MEblue
Ga02G0209	MEblue
Ga02G0214	MEblue
Ga02G0345	MEblue
Ga02G0641	MEblue
Ga02G0769	MEblue
Ga02G0770	MEblue
Ga02G1131	MEblue
Ga02G1184	MEblue
Ga02G1364	MEblue
Ga02G1445	MEblue
Ga02G1465	MEblue
Ga02G1493	MEblue
Ga02G1596	MEblue
Ga02G1682	MEblue
Ga02G1693	MEblue
Ga02G1730	MEblue
Ga02G1747	MEblue
Ga03G0202	MEblue
Ga03G0255	MEblue
Ga03G0327	MEblue
Ga03G0332	MEblue
Ga03G0383	MEblue
Ga03G0384	MEblue
Ga03G0450	MEblue
Ga03G0533	MEblue
Ga03G0557	MEblue
Ga03G0603	MEblue
Ga03G0605	MEblue
Ga03G0640	MEblue
Ga03G0757	MEblue
Ga03G1141	MEblue
Ga03G1221	MEblue
Ga03G1651	MEblue
Ga03G1820	MEblue
Ga03G2133	MEblue
Ga03G2532	MEblue
Ga03G2576	MEblue
Ga03G2671	MEblue
Ga03G2772	MEblue
Ga04G0002	MEblue
Ga04G0144	MEblue
Ga04G0164	MEblue
Ga04G0232	MEblue
Ga04G0246	MEblue
Ga04G0542	MEblue
Ga04G0568	MEblue
Ga04G1225	MEblue
Ga04G1490	MEblue
Ga04G1519	MEblue
Ga04G1565	MEblue
Ga04G1626	MEblue
Ga04G1635	MEblue
Ga04G1636	MEblue
Ga04G1771	MEblue
Ga04G1945	MEblue
Ga04G2014	MEblue
Ga04G2050	MEblue
Ga05G0173	MEblue
Ga05G0179	MEblue
Ga05G0194	MEblue
Ga05G0196	MEblue
Ga05G0260	MEblue
Ga05G0329	MEblue
Ga05G0351	MEblue
Ga05G0573	MEblue
Ga05G0659	MEblue
Ga05G0880	MEblue
Ga05G0912	MEblue
Ga05G1115	MEblue
Ga05G1262	MEblue
Ga05G1309	MEblue
Ga05G1357	MEblue
Ga05G1434	MEblue
Ga05G1619	MEblue
Ga05G1828	MEblue
Ga05G1927	MEblue
Ga05G1928	MEblue
Ga05G1986	MEblue
Ga05G2048	MEblue
Ga05G2349	MEblue
Ga05G2417	MEblue
Ga05G2442	MEblue
Ga05G2500	MEblue
Ga05G2525	MEblue
Ga05G2810	MEblue
Ga05G2931	MEblue
Ga05G3064	MEblue
Ga05G3129	MEblue
Ga05G3469	MEblue
Ga05G3891	MEblue
Ga05G3909	MEblue
Ga05G3965	MEblue
Ga05G3977	MEblue
Ga05G4003	MEblue
Ga05G4151	MEblue
Ga05G4206	MEblue
Ga05G4290	MEblue
Ga05G4299	MEblue
Ga05G4300	MEblue
Ga06G0143	MEblue
Ga06G0151	MEblue
Ga06G0200	MEblue
Ga06G0294	MEblue
Ga06G0317	MEblue
Ga06G0433	MEblue
Ga06G0454	MEblue
Ga06G0471	MEblue
Ga06G0526	MEblue
Ga06G0539	MEblue
Ga06G0750	MEblue
Ga06G0998	MEblue
Ga06G1000	MEblue
Ga06G1011	MEblue
Ga06G1291	MEblue
Ga06G1446	MEblue
Ga06G1491	MEblue
Ga06G1530	MEblue
Ga06G1816	MEblue
Ga06G2057	MEblue
Ga06G2062	MEblue
Ga06G2107	MEblue
Ga06G2164	MEblue
Ga06G2263	MEblue
Ga06G2281	MEblue
Ga06G2285	MEblue
Ga06G2500	MEblue
Ga06G2528	MEblue
Ga06G2532	MEblue
Ga07G0006	MEblue
Ga07G0143	MEblue
Ga07G0401	MEblue
Ga07G0566	MEblue
Ga07G0585	MEblue
Ga07G0701	MEblue
Ga07G0806	MEblue
Ga07G0819	MEblue
Ga07G1153	MEblue
Ga07G1228	MEblue
Ga07G1491	MEblue
Ga07G1495	MEblue
Ga07G1547	MEblue
Ga07G1571	MEblue
Ga07G1735	MEblue
Ga07G1758	MEblue
Ga07G1907	MEblue
Ga07G1974	MEblue
Ga07G2057	MEblue
Ga07G2087	MEblue
Ga07G2088	MEblue
Ga07G2183	MEblue
Ga07G2270	MEblue
Ga07G2497	MEblue
Ga08G0092	MEblue
Ga08G0700	MEblue
Ga08G0845	MEblue
Ga08G0887	MEblue
Ga08G0916	MEblue
Ga08G1243	MEblue
Ga08G1249	MEblue
Ga08G1361	MEblue
Ga08G1449	MEblue
Ga08G1677	MEblue
Ga08G1795	MEblue
Ga08G1858	MEblue
Ga08G1948	MEblue
Ga08G2042	MEblue
Ga08G2135	MEblue
Ga08G2156	MEblue
Ga08G2174	MEblue
Ga08G2345	MEblue
Ga09G0527	MEblue
Ga09G0999	MEblue
Ga09G1227	MEblue
Ga09G1293	MEblue
Ga09G1407	MEblue
Ga09G1443	MEblue
Ga09G1786	MEblue
Ga09G1840	MEblue
Ga09G2028	MEblue
Ga10G0134	MEblue
Ga10G0140	MEblue
Ga10G0217	MEblue
Ga10G0290	MEblue
Ga10G0455	MEblue
Ga10G0559	MEblue
Ga10G0676	MEblue
Ga10G0684	MEblue
Ga10G1274	MEblue
Ga10G1312	MEblue
Ga10G1450	MEblue
Ga10G1522	MEblue
Ga10G1600	MEblue
Ga10G1668	MEblue
Ga10G1767	MEblue
Ga10G1769	MEblue
Ga10G1770	MEblue
Ga10G2146	MEblue
Ga10G2388	MEblue
Ga10G2406	MEblue
Ga10G2421	MEblue
Ga10G2531	MEblue
Ga10G2654	MEblue
Ga10G2737	MEblue
Ga10G2776	MEblue
Ga10G2800	MEblue
Ga10G2967	MEblue
Ga10G3077	MEblue
Ga11G0169	MEblue
Ga11G0225	MEblue
Ga11G0310	MEblue
Ga11G0311	MEblue
Ga11G0312	MEblue
Ga11G0313	MEblue
Ga11G0446	MEblue
Ga11G0620	MEblue
Ga11G0716	MEblue
Ga11G0776	MEblue
Ga11G0841	MEblue
Ga11G0947	MEblue
Ga11G1164	MEblue
Ga11G1292	MEblue
Ga11G1368	MEblue
Ga11G1418	MEblue
Ga11G1580	MEblue
Ga11G1701	MEblue
Ga11G1958	MEblue
Ga11G2354	MEblue
Ga11G2526	MEblue
Ga11G2604	MEblue
Ga11G2607	MEblue
Ga11G2759	MEblue
Ga11G2964	MEblue
Ga11G2978	MEblue
Ga11G3438	MEblue
Ga11G3474	MEblue
Ga11G3536	MEblue
Ga11G3626	MEblue
Ga11G3662	MEblue
Ga11G3670	MEblue
Ga11G3722	MEblue
Ga11G3870	MEblue
Ga11G3890	MEblue
Ga11G4019	MEblue
Ga12G0129	MEblue
Ga12G0211	MEblue
Ga12G0252	MEblue
Ga12G0318	MEblue
Ga12G0321	MEblue
Ga12G0330	MEblue
Ga12G0690	MEblue
Ga12G0691	MEblue
Ga12G0815	MEblue
Ga12G0956	MEblue
Ga12G1201	MEblue
Ga12G1262	MEblue
Ga12G1343	MEblue
Ga12G1509	MEblue
Ga12G1510	MEblue
Ga12G1633	MEblue
Ga12G1679	MEblue
Ga12G1739	MEblue
Ga12G1887	MEblue
Ga12G1889	MEblue
Ga12G1890	MEblue
Ga12G2191	MEblue
Ga12G2421	MEblue
Ga12G2534	MEblue
Ga12G2549	MEblue
Ga12G2748	MEblue
Ga12G2766	MEblue
Ga12G2790	MEblue
Ga12G2862	MEblue
Ga13G0132	MEblue
Ga13G0324	MEblue
Ga13G0362	MEblue
Ga13G0368	MEblue
Ga13G0383	MEblue
Ga13G0426	MEblue
Ga13G0427	MEblue
Ga13G0591	MEblue
Ga13G0613	MEblue
Ga13G0812	MEblue
Ga13G0924	MEblue
Ga13G1224	MEblue
Ga13G1421	MEblue
Ga13G1690	MEblue
Ga13G2022	MEblue
Ga13G2321	MEblue
Ga13G2399	MEblue
Ga13G2445	MEblue
Ga13G2456	MEblue
Ga13G2462	MEblue
Ga13G2497	MEblue
Ga14G0043	MEblue
Ga14G0114	MEblue
Ga14G0151	MEblue
Ga14G0187	MEblue
Ga14G0552	MEblue
Ga14G0624	MEblue
Ga14G0836	MEblue
Ga14G1704	MEblue
Ga14G1705	MEblue
Ga14G1743	MEblue
Ga14G1872	MEblue
Ga14G1900	MEblue
Ga14G2119	MEblue
Ga14G2148	MEblue
Ga14G2239	MEblue
Ga14G2745	MEblue
Ga14G2903	MEblue
Ga01G0048	MEbrown
Ga01G0407	MEbrown
Ga01G0813	MEbrown
Ga01G0842	MEbrown
Ga01G0966	MEbrown
Ga01G1230	MEbrown
Ga01G1256	MEbrown
Ga01G1356	MEbrown
Ga01G1367	MEbrown
Ga01G1541	MEbrown
Ga01G1700	MEbrown
Ga01G1776	MEbrown
Ga01G1832	MEbrown
Ga01G1885	MEbrown
Ga01G1953	MEbrown
Ga01G2011	MEbrown
Ga01G2463	MEbrown
Ga01G2586	MEbrown
Ga01G2652	MEbrown
Ga01G2702	MEbrown
Ga01G2794	MEbrown
Ga01G2795	MEbrown
Ga01G2800	MEbrown
Ga02G0083	MEbrown
Ga02G0158	MEbrown
Ga02G0173	MEbrown
Ga02G0191	MEbrown
Ga02G0224	MEbrown
Ga02G0244	MEbrown
Ga02G0435	MEbrown
Ga02G0555	MEbrown
Ga02G0627	MEbrown
Ga02G0663	MEbrown
Ga02G1185	MEbrown
Ga02G1271	MEbrown
Ga02G1526	MEbrown
Ga02G1620	MEbrown
Ga02G1671	MEbrown
Ga02G1748	MEbrown
Ga03G0061	MEbrown
Ga03G0162	MEbrown
Ga03G0197	MEbrown
Ga03G0208	MEbrown
Ga03G0408	MEbrown
Ga03G0448	MEbrown
Ga03G0470	MEbrown
Ga03G0971	MEbrown
Ga03G1138	MEbrown
Ga03G1756	MEbrown
Ga03G1978	MEbrown
Ga03G2116	MEbrown
Ga03G2212	MEbrown
Ga03G2288	MEbrown
Ga03G2338	MEbrown
Ga03G2421	MEbrown
Ga03G2479	MEbrown
Ga03G2801	MEbrown
Ga04G0008	MEbrown
Ga04G0009	MEbrown
Ga04G0272	MEbrown
Ga04G0367	MEbrown
Ga04G0532	MEbrown
Ga04G0580	MEbrown
Ga04G0745	MEbrown
Ga04G0999	MEbrown
Ga04G1297	MEbrown
Ga04G1337	MEbrown
Ga04G1530	MEbrown
Ga04G1588	MEbrown
Ga04G1741	MEbrown
Ga04G1795	MEbrown
Ga04G1811	MEbrown
Ga04G1861	MEbrown
Ga04G2056	MEbrown
Ga04G2120	MEbrown
Ga04G2121	MEbrown
Ga04G2129	MEbrown
Ga04G2139	MEbrown
Ga05G0208	MEbrown
Ga05G0453	MEbrown
Ga05G0624	MEbrown
Ga05G0643	MEbrown
Ga05G0718	MEbrown
Ga05G0971	MEbrown
Ga05G1129	MEbrown
Ga05G1179	MEbrown
Ga05G1294	MEbrown
Ga05G1333	MEbrown
Ga05G1442	MEbrown
Ga05G1485	MEbrown
Ga05G1575	MEbrown
Ga05G1643	MEbrown
Ga05G1683	MEbrown
Ga05G1701	MEbrown
Ga05G1814	MEbrown
Ga05G1883	MEbrown
Ga05G1917	MEbrown
Ga05G2202	MEbrown
Ga05G2281	MEbrown
Ga05G2395	MEbrown
Ga05G2434	MEbrown
Ga05G2489	MEbrown
Ga05G2668	MEbrown
Ga05G2706	MEbrown
Ga05G2789	MEbrown
Ga05G2911	MEbrown
Ga05G2940	MEbrown
Ga05G2952	MEbrown
Ga05G2987	MEbrown
Ga05G2997	MEbrown
Ga05G3527	MEbrown
Ga05G3692	MEbrown
Ga05G3694	MEbrown
Ga05G3722	MEbrown
Ga05G3834	MEbrown
Ga05G3997	MEbrown
Ga05G4081	MEbrown
Ga06G0023	MEbrown
Ga06G0027	MEbrown
Ga06G0149	MEbrown
Ga06G0166	MEbrown
Ga06G0230	MEbrown
Ga06G0338	MEbrown
Ga06G0475	MEbrown
Ga06G0581	MEbrown
Ga06G1042	MEbrown
Ga06G1263	MEbrown
Ga06G1863	MEbrown
Ga06G1866	MEbrown
Ga06G1873	MEbrown
Ga06G1903	MEbrown
Ga06G1929	MEbrown
Ga06G1952	MEbrown
Ga06G2051	MEbrown
Ga06G2105	MEbrown
Ga06G2142	MEbrown
Ga06G2415	MEbrown
Ga07G0088	MEbrown
Ga07G0103	MEbrown
Ga07G0183	MEbrown
Ga07G0323	MEbrown
Ga07G0482	MEbrown
Ga07G0483	MEbrown
Ga07G0700	MEbrown
Ga07G0781	MEbrown
Ga07G0893	MEbrown
Ga07G0953	MEbrown
Ga07G1215	MEbrown
Ga07G1369	MEbrown
Ga07G1541	MEbrown
Ga07G1598	MEbrown
Ga07G1739	MEbrown
Ga07G1790	MEbrown
Ga07G1806	MEbrown
Ga07G2060	MEbrown
Ga07G2217	MEbrown
Ga08G0728	MEbrown
Ga08G0748	MEbrown
Ga08G0872	MEbrown
Ga08G1169	MEbrown
Ga08G1503	MEbrown
Ga08G1675	MEbrown
Ga08G1797	MEbrown
Ga08G2109	MEbrown
Ga08G2450	MEbrown
Ga08G2470	MEbrown
Ga08G2774	MEbrown
Ga08G2775	MEbrown
Ga08G2939	MEbrown
Ga08G2978	MEbrown
Ga09G0074	MEbrown
Ga09G0229	MEbrown
Ga09G0387	MEbrown
Ga09G0695	MEbrown
Ga09G0739	MEbrown
Ga09G1228	MEbrown
Ga09G1339	MEbrown
Ga09G1387	MEbrown
Ga09G1401	MEbrown
Ga09G1421	MEbrown
Ga09G1670	MEbrown
Ga09G1729	MEbrown
Ga09G1787	MEbrown
Ga09G1853	MEbrown
Ga09G1936	MEbrown
Ga09G2021	MEbrown
Ga09G2133	MEbrown
Ga09G2251	MEbrown
Ga09G2393	MEbrown
Ga09G2626	MEbrown
Ga09G2680	MEbrown
Ga09G2706	MEbrown
Ga09G2764	MEbrown
Ga10G0086	MEbrown
Ga10G0394	MEbrown
Ga10G0460	MEbrown
Ga10G0468	MEbrown
Ga10G0734	MEbrown
Ga10G0769	MEbrown
Ga10G0844	MEbrown
Ga10G1199	MEbrown
Ga10G1215	MEbrown
Ga10G1341	MEbrown
Ga10G1650	MEbrown
Ga10G1772	MEbrown
Ga10G1805	MEbrown
Ga10G1866	MEbrown
Ga10G1929	MEbrown
Ga10G1942	MEbrown
Ga10G2026	MEbrown
Ga10G2243	MEbrown
Ga10G2263	MEbrown
Ga10G2294	MEbrown
Ga10G2305	MEbrown
Ga10G2700	MEbrown
Ga10G3004	MEbrown
Ga10G3042	MEbrown
Ga11G0164	MEbrown
Ga11G0260	MEbrown
Ga11G0347	MEbrown
Ga11G0387	MEbrown
Ga11G0409	MEbrown
Ga11G0426	MEbrown
Ga11G0485	MEbrown
Ga11G0838	MEbrown
Ga11G1319	MEbrown
Ga11G1548	MEbrown
Ga11G1725	MEbrown
Ga11G2010	MEbrown
Ga11G2203	MEbrown
Ga11G2348	MEbrown
Ga11G2395	MEbrown
Ga11G2398	MEbrown
Ga11G2421	MEbrown
Ga11G2672	MEbrown
Ga11G2752	MEbrown
Ga11G3143	MEbrown
Ga11G3246	MEbrown
Ga11G3367	MEbrown
Ga11G3396	MEbrown
Ga11G3986	MEbrown
Ga11G4067	MEbrown
Ga12G0052	MEbrown
Ga12G0060	MEbrown
Ga12G0078	MEbrown
Ga12G0239	MEbrown
Ga12G0415	MEbrown
Ga12G0790	MEbrown
Ga12G1094	MEbrown
Ga12G1372	MEbrown
Ga12G1536	MEbrown
Ga12G1733	MEbrown
Ga12G1785	MEbrown
Ga12G1849	MEbrown
Ga12G1860	MEbrown
Ga12G2117	MEbrown
Ga12G2128	MEbrown
Ga12G2285	MEbrown
Ga12G2481	MEbrown
Ga12G2588	MEbrown
Ga12G2726	MEbrown
Ga12G2778	MEbrown
Ga12G2834	MEbrown
Ga12G2843	MEbrown
Ga13G0044	MEbrown
Ga13G0123	MEbrown
Ga13G0630	MEbrown
Ga13G1237	MEbrown
Ga13G1267	MEbrown
Ga13G1311	MEbrown
Ga13G1722	MEbrown
Ga13G1858	MEbrown
Ga13G2021	MEbrown
Ga13G2211	MEbrown
Ga13G2221	MEbrown
Ga13G2351	MEbrown
Ga13G2444	MEbrown
Ga13G2464	MEbrown
Ga13G2553	MEbrown
Ga13G2574	MEbrown
Ga13G2729	MEbrown
Ga13G2844	MEbrown
Ga14G0102	MEbrown
Ga14G0142	MEbrown
Ga14G0400	MEbrown
Ga14G1114	MEbrown
Ga14G1611	MEbrown
Ga14G2044	MEbrown
Ga14G2045	MEbrown
Ga14G2048	MEbrown
Ga14G2186	MEbrown
Ga14G2300	MEbrown
Ga14G2947	MEbrown
Ga01G0031	MEturquoise
Ga01G0051	MEturquoise
Ga01G0061	MEturquoise
Ga01G0139	MEturquoise
Ga01G0190	MEturquoise
Ga01G0269	MEturquoise
Ga01G0272	MEturquoise
Ga01G0390	MEturquoise
Ga01G0394	MEturquoise
Ga01G0534	MEturquoise
Ga01G0573	MEturquoise
Ga01G0589	MEturquoise
Ga01G0591	MEturquoise
Ga01G0666	MEturquoise
Ga01G0728	MEturquoise
Ga01G0763	MEturquoise
Ga01G0823	MEturquoise
Ga01G0890	MEturquoise
Ga01G0968	MEturquoise
Ga01G1314	MEturquoise
Ga01G1406	MEturquoise
Ga01G1416	MEturquoise
Ga01G1483	MEturquoise
Ga01G1484	MEturquoise
Ga01G1554	MEturquoise
Ga01G1572	MEturquoise
Ga01G1583	MEturquoise
Ga01G1714	MEturquoise
Ga01G1733	MEturquoise
Ga01G1816	MEturquoise
Ga01G1836	MEturquoise
Ga01G1877	MEturquoise
Ga01G2237	MEturquoise
Ga01G2503	MEturquoise
Ga01G2522	MEturquoise
Ga01G2523	MEturquoise
Ga01G2658	MEturquoise
Ga01G2740	MEturquoise
Ga01G2747	MEturquoise
Ga02G0003	MEturquoise
Ga02G0032	MEturquoise
Ga02G0033	MEturquoise
Ga02G0417	MEturquoise
Ga02G0611	MEturquoise
Ga02G0917	MEturquoise
Ga02G0982	MEturquoise
Ga02G1238	MEturquoise
Ga02G1331	MEturquoise
Ga02G1439	MEturquoise
Ga02G1464	MEturquoise
Ga02G1547	MEturquoise
Ga02G1598	MEturquoise
Ga02G1690	MEturquoise
Ga02G1761	MEturquoise
Ga02G1784	MEturquoise
Ga02G1785	MEturquoise
Ga03G0058	MEturquoise
Ga03G0062	MEturquoise
Ga03G0064	MEturquoise
Ga03G0065	MEturquoise
Ga03G0082	MEturquoise
Ga03G0096	MEturquoise
Ga03G0117	MEturquoise
Ga03G0149	MEturquoise
Ga03G0167	MEturquoise
Ga03G0169	MEturquoise
Ga03G0203	MEturquoise
Ga03G0229	MEturquoise
Ga03G0289	MEturquoise
Ga03G0361	MEturquoise
Ga03G0449	MEturquoise
Ga03G0760	MEturquoise
Ga03G0761	MEturquoise
Ga03G0789	MEturquoise
Ga03G0790	MEturquoise
Ga03G1169	MEturquoise
Ga03G1447	MEturquoise
Ga03G1512	MEturquoise
Ga03G1547	MEturquoise
Ga03G1566	MEturquoise
Ga03G1580	MEturquoise
Ga03G1641	MEturquoise
Ga03G1696	MEturquoise
Ga03G1819	MEturquoise
Ga03G1935	MEturquoise
Ga03G2045	MEturquoise
Ga03G2306	MEturquoise
Ga03G2381	MEturquoise
Ga03G2432	MEturquoise
Ga03G2457	MEturquoise
Ga03G2631	MEturquoise
Ga03G2634	MEturquoise
Ga03G2701	MEturquoise
Ga04G0053	MEturquoise
Ga04G0517	MEturquoise
Ga04G0541	MEturquoise
Ga04G0589	MEturquoise
Ga04G0647	MEturquoise
Ga04G0810	MEturquoise
Ga04G0885	MEturquoise
Ga04G0901	MEturquoise
Ga04G0975	MEturquoise
Ga04G0976	MEturquoise
Ga04G0981	MEturquoise
Ga04G1229	MEturquoise
Ga04G1332	MEturquoise
Ga04G1395	MEturquoise
Ga04G1429	MEturquoise
Ga04G1434	MEturquoise
Ga04G1451	MEturquoise
Ga04G1506	MEturquoise
Ga04G1567	MEturquoise
Ga04G1584	MEturquoise
Ga04G1835	MEturquoise
Ga04G1874	MEturquoise
Ga04G2006	MEturquoise
Ga04G2079	MEturquoise
Ga04G2085	MEturquoise
Ga05G0170	MEturquoise
Ga05G0276	MEturquoise
Ga05G0352	MEturquoise
Ga05G0353	MEturquoise
Ga05G0359	MEturquoise
Ga05G0616	MEturquoise
Ga05G0652	MEturquoise
Ga05G0818	MEturquoise
Ga05G1055	MEturquoise
Ga05G1159	MEturquoise
Ga05G1189	MEturquoise
Ga05G1220	MEturquoise
Ga05G1414	MEturquoise
Ga05G1502	MEturquoise
Ga05G1815	MEturquoise
Ga05G1836	MEturquoise
Ga05G1942	MEturquoise
Ga05G2222	MEturquoise
Ga05G2286	MEturquoise
Ga05G2325	MEturquoise
Ga05G2391	MEturquoise
Ga05G2426	MEturquoise
Ga05G2445	MEturquoise
Ga05G2490	MEturquoise
Ga05G2554	MEturquoise
Ga05G2555	MEturquoise
Ga05G2573	MEturquoise
Ga05G2592	MEturquoise
Ga05G2599	MEturquoise
Ga05G2641	MEturquoise
Ga05G2647	MEturquoise
Ga05G2692	MEturquoise
Ga05G2953	MEturquoise
Ga05G2954	MEturquoise
Ga05G2979	MEturquoise
Ga05G3004	MEturquoise
Ga05G3024	MEturquoise
Ga05G3025	MEturquoise
Ga05G3046	MEturquoise
Ga05G3047	MEturquoise
Ga05G3098	MEturquoise
Ga05G3253	MEturquoise
Ga05G3274	MEturquoise
Ga05G3302	MEturquoise
Ga05G3305	MEturquoise
Ga05G3472	MEturquoise
Ga05G3538	MEturquoise
Ga05G3874	MEturquoise
Ga05G3914	MEturquoise
Ga05G3918	MEturquoise
Ga05G3946	MEturquoise
Ga05G3978	MEturquoise
Ga05G4053	MEturquoise
Ga05G4062	MEturquoise
Ga05G4075	MEturquoise
Ga05G4126	MEturquoise
Ga05G4127	MEturquoise
Ga05G4164	MEturquoise
Ga05G4180	MEturquoise
Ga05G4285	MEturquoise
Ga05G4286	MEturquoise
Ga05G4295	MEturquoise
Ga06G0044	MEturquoise
Ga06G0116	MEturquoise
Ga06G0121	MEturquoise
Ga06G0273	MEturquoise
Ga06G0595	MEturquoise
Ga06G0632	MEturquoise
Ga06G0701	MEturquoise
Ga06G0706	MEturquoise
Ga06G0710	MEturquoise
Ga06G0805	MEturquoise
Ga06G0810	MEturquoise
Ga06G0818	MEturquoise
Ga06G0830	MEturquoise
Ga06G0964	MEturquoise
Ga06G0999	MEturquoise
Ga06G1051	MEturquoise
Ga06G1052	MEturquoise
Ga06G1054	MEturquoise
Ga06G1055	MEturquoise
Ga06G1266	MEturquoise
Ga06G1434	MEturquoise
Ga06G1461	MEturquoise
Ga06G1498	MEturquoise
Ga06G1499	MEturquoise
Ga06G1789	MEturquoise
Ga06G1792	MEturquoise
Ga06G1800	MEturquoise
Ga06G1810	MEturquoise
Ga06G1937	MEturquoise
Ga06G2080	MEturquoise
Ga06G2278	MEturquoise
Ga06G2298	MEturquoise
Ga06G2306	MEturquoise
Ga06G2322	MEturquoise
Ga06G2375	MEturquoise
Ga06G2382	MEturquoise
Ga06G2417	MEturquoise
Ga06G2447	MEturquoise
Ga06G2505	MEturquoise
Ga06G2508	MEturquoise
Ga06G2555	MEturquoise
Ga06G2556	MEturquoise
Ga07G0066	MEturquoise
Ga07G0074	MEturquoise
Ga07G0076	MEturquoise
Ga07G0172	MEturquoise
Ga07G0325	MEturquoise
Ga07G0435	MEturquoise
Ga07G0449	MEturquoise
Ga07G0500	MEturquoise
Ga07G0768	MEturquoise
Ga07G0897	MEturquoise
Ga07G0916	MEturquoise
Ga07G1349	MEturquoise
Ga07G1435	MEturquoise
Ga07G1481	MEturquoise
Ga07G1555	MEturquoise
Ga07G1699	MEturquoise
Ga07G2024	MEturquoise
Ga07G2156	MEturquoise
Ga07G2190	MEturquoise
Ga07G2214	MEturquoise
Ga07G2352	MEturquoise
Ga07G2433	MEturquoise
Ga07G2477	MEturquoise
Ga07G2484	MEturquoise
Ga07G2544	MEturquoise
Ga07G2571	MEturquoise
Ga08G0038	MEturquoise
Ga08G0214	MEturquoise
Ga08G0422	MEturquoise
Ga08G0491	MEturquoise
Ga08G0511	MEturquoise
Ga08G0716	MEturquoise
Ga08G0818	MEturquoise
Ga08G0820	MEturquoise
Ga08G0837	MEturquoise
Ga08G0972	MEturquoise
Ga08G0987	MEturquoise
Ga08G1201	MEturquoise
Ga08G1360	MEturquoise
Ga08G1370	MEturquoise
Ga08G1629	MEturquoise
Ga08G1647	MEturquoise
Ga08G1683	MEturquoise
Ga08G1841	MEturquoise
Ga08G1868	MEturquoise
Ga08G1940	MEturquoise
Ga08G1999	MEturquoise
Ga08G2160	MEturquoise
Ga08G2161	MEturquoise
Ga08G2163	MEturquoise
Ga08G2178	MEturquoise
Ga08G2319	MEturquoise
Ga08G2341	MEturquoise
Ga08G2365	MEturquoise
Ga08G2534	MEturquoise
Ga08G2620	MEturquoise
Ga08G2863	MEturquoise
Ga09G0090	MEturquoise
Ga09G0557	MEturquoise
Ga09G0682	MEturquoise
Ga09G0768	MEturquoise
Ga09G1094	MEturquoise
Ga09G1272	MEturquoise
Ga09G1396	MEturquoise
Ga09G1528	MEturquoise
Ga09G1581	MEturquoise
Ga09G1599	MEturquoise
Ga09G1626	MEturquoise
Ga09G1813	MEturquoise
Ga09G1835	MEturquoise
Ga09G1909	MEturquoise
Ga09G1925	MEturquoise
Ga09G2066	MEturquoise
Ga09G2120	MEturquoise
Ga09G2244	MEturquoise
Ga09G2428	MEturquoise
Ga09G2540	MEturquoise
Ga09G2550	MEturquoise
Ga09G2551	MEturquoise
Ga09G2700	MEturquoise
Ga10G0052	MEturquoise
Ga10G0133	MEturquoise
Ga10G0441	MEturquoise
Ga10G0833	MEturquoise
Ga10G0938	MEturquoise
Ga10G1188	MEturquoise
Ga10G1554	MEturquoise
Ga10G1780	MEturquoise
Ga10G1872	MEturquoise
Ga10G2111	MEturquoise
Ga10G2226	MEturquoise
Ga10G2302	MEturquoise
Ga10G2414	MEturquoise
Ga10G2547	MEturquoise
Ga10G2570	MEturquoise
Ga10G2595	MEturquoise
Ga10G2673	MEturquoise
Ga10G2787	MEturquoise
Ga10G2860	MEturquoise
Ga10G2943	MEturquoise
Ga10G2959	MEturquoise
Ga11G0024	MEturquoise
Ga11G0028	MEturquoise
Ga11G0070	MEturquoise
Ga11G0109	MEturquoise
Ga11G0145	MEturquoise
Ga11G0159	MEturquoise
Ga11G0160	MEturquoise
Ga11G0194	MEturquoise
Ga11G0195	MEturquoise
Ga11G0257	MEturquoise
Ga11G0258	MEturquoise
Ga11G0259	MEturquoise
Ga11G0264	MEturquoise
Ga11G0299	MEturquoise
Ga11G0374	MEturquoise
Ga11G0376	MEturquoise
Ga11G0390	MEturquoise
Ga11G0394	MEturquoise
Ga11G0454	MEturquoise
Ga11G0472	MEturquoise
Ga11G0475	MEturquoise
Ga11G0477	MEturquoise
Ga11G0503	MEturquoise
Ga11G0504	MEturquoise
Ga11G0507	MEturquoise
Ga11G0508	MEturquoise
Ga11G0511	MEturquoise
Ga11G0520	MEturquoise
Ga11G0588	MEturquoise
Ga11G0600	MEturquoise
Ga11G0603	MEturquoise
Ga11G0615	MEturquoise
Ga11G0633	MEturquoise
Ga11G0636	MEturquoise
Ga11G0638	MEturquoise
Ga11G0747	MEturquoise
Ga11G0753	MEturquoise
Ga11G0796	MEturquoise
Ga11G0822	MEturquoise
Ga11G0834	MEturquoise
Ga11G0840	MEturquoise
Ga11G0913	MEturquoise
Ga11G0944	MEturquoise
Ga11G1008	MEturquoise
Ga11G1024	MEturquoise
Ga11G1086	MEturquoise
Ga11G1137	MEturquoise
Ga11G1197	MEturquoise
Ga11G1228	MEturquoise
Ga11G1269	MEturquoise
Ga11G1320	MEturquoise
Ga11G1326	MEturquoise
Ga11G1422	MEturquoise
Ga11G1471	MEturquoise
Ga11G1655	MEturquoise
Ga11G1875	MEturquoise
Ga11G1926	MEturquoise
Ga11G2081	MEturquoise
Ga11G2152	MEturquoise
Ga11G2287	MEturquoise
Ga11G2460	MEturquoise
Ga11G2479	MEturquoise
Ga11G2756	MEturquoise
Ga11G2900	MEturquoise
Ga11G3012	MEturquoise
Ga11G3105	MEturquoise
Ga11G3298	MEturquoise
Ga11G3417	MEturquoise
Ga11G3427	MEturquoise
Ga11G3488	MEturquoise
Ga11G3521	MEturquoise
Ga11G3720	MEturquoise
Ga11G3828	MEturquoise
Ga11G4036	MEturquoise
Ga11G4106	MEturquoise
Ga11G4129	MEturquoise
Ga12G0033	MEturquoise
Ga12G0075	MEturquoise
Ga12G0392	MEturquoise
Ga12G0417	MEturquoise
Ga12G0472	MEturquoise
Ga12G0553	MEturquoise
Ga12G0671	MEturquoise
Ga12G0715	MEturquoise
Ga12G0750	MEturquoise
Ga12G0946	MEturquoise
Ga12G1135	MEturquoise
Ga12G1169	MEturquoise
Ga12G1276	MEturquoise
Ga12G1312	MEturquoise
Ga12G1313	MEturquoise
Ga12G1452	MEturquoise
Ga12G1486	MEturquoise
Ga12G1699	MEturquoise
Ga12G1711	MEturquoise
Ga12G1767	MEturquoise
Ga12G1782	MEturquoise
Ga12G1787	MEturquoise
Ga12G1940	MEturquoise
Ga12G1963	MEturquoise
Ga12G1974	MEturquoise
Ga12G2076	MEturquoise
Ga12G2196	MEturquoise
Ga12G2213	MEturquoise
Ga12G2223	MEturquoise
Ga12G2277	MEturquoise
Ga12G2445	MEturquoise
Ga12G2468	MEturquoise
Ga12G2489	MEturquoise
Ga12G2500	MEturquoise
Ga12G2715	MEturquoise
Ga12G2740	MEturquoise
Ga12G2746	MEturquoise
Ga12G2783	MEturquoise
Ga12G2815	MEturquoise
Ga13G0057	MEturquoise
Ga13G0079	MEturquoise
Ga13G0080	MEturquoise
Ga13G0102	MEturquoise
Ga13G0335	MEturquoise
Ga13G0355	MEturquoise
Ga13G0547	MEturquoise
Ga13G0736	MEturquoise
Ga13G0769	MEturquoise
Ga13G1011	MEturquoise
Ga13G1082	MEturquoise
Ga13G1272	MEturquoise
Ga13G1370	MEturquoise
Ga13G1442	MEturquoise
Ga13G1535	MEturquoise
Ga13G1666	MEturquoise
Ga13G1759	MEturquoise
Ga13G1811	MEturquoise
Ga13G1813	MEturquoise
Ga13G1892	MEturquoise
Ga13G2006	MEturquoise
Ga13G2155	MEturquoise
Ga13G2170	MEturquoise
Ga13G2171	MEturquoise
Ga13G2434	MEturquoise
Ga13G2447	MEturquoise
Ga13G2467	MEturquoise
Ga13G2491	MEturquoise
Ga13G2560	MEturquoise
Ga13G2579	MEturquoise
Ga13G2601	MEturquoise
Ga13G2616	MEturquoise
Ga13G2640	MEturquoise
Ga13G2660	MEturquoise
Ga13G2662	MEturquoise
Ga13G2687	MEturquoise
Ga13G2703	MEturquoise
Ga13G2704	MEturquoise
Ga13G2726	MEturquoise
Ga13G2730	MEturquoise
Ga14G0008	MEturquoise
Ga14G0009	MEturquoise
Ga14G0010	MEturquoise
Ga14G0011	MEturquoise
Ga14G0041	MEturquoise
Ga14G0107	MEturquoise
Ga14G0678	MEturquoise
Ga14G1550	MEturquoise
Ga14G1612	MEturquoise
Ga14G1618	MEturquoise
Ga14G1649	MEturquoise
Ga14G1689	MEturquoise
Ga14G1690	MEturquoise
Ga14G1691	MEturquoise
Ga14G1702	MEturquoise
Ga14G1859	MEturquoise
Ga14G2153	MEturquoise
Ga14G2173	MEturquoise
Ga14G2695	MEturquoise
Ga14G2716	MEturquoise
Ga14G2741	MEturquoise
Ga14G2764	MEturquoise
Ga14G2767	MEturquoise

## Sheet: Table S10
Table S10 GO enrichment of modules highly associated with lint fibre initiation
Module	Class	GO_Name	GO_ID	Number of DEGs	DEG_ID	p-value
MEblue	Biological process	response to auxin	GO:0009733	5	Ga10G3077/Ga05G1986/Ga03G2671/Ga10G2531/Ga14G1872	0.00702698
MEblue	Molecular function	ADP binding	GO:0043531	18	Ga06G2263/Ga13G2445/Ga11G0620/Ga05G4299/Ga01G2672/Ga05G3909/Ga10G0290/Ga11G0169/Ga10G0140/Ga11G0947/Ga10G2421/Ga06G2285/Ga13G2456/Ga05G3891/Ga05G4300/Ga06G0143/Ga06G2281/Ga11G1292	7.43e-09
MEblue	Molecular function	oxidoreductase activity	GO:0016705	13	Ga01G2648/Ga08G2156/Ga01G2649/Ga05G2500/Ga08G0092/Ga07G2057/Ga05G0329/Ga03G0255/Ga13G0362/Ga03G0757/Ga10G0217/Ga02G1445/Ga06G1291	0.000337276
MEblue	Molecular function	ATPase activity	GO:0016887	8	Ga05G1309/Ga09G1293/Ga13G1690/Ga08G1449/Ga02G1693/Ga11G0776/Ga11G2964/Ga02G0641	0.000949838
MEblue	Molecular function	hydrolase activity	GO:0016788	15	Ga01G2789/Ga05G1619/Ga01G2792/Ga10G2406/Ga10G2737/Ga02G0074	0.00378778
MEblue	Molecular function	ion channel activity	GO:0005216	3	Ga04G1225/Ga10G2654/Ga04G1626	0.00988892
MEblue	Molecular function	calcium ion binding	GO:0005509	8	Ga12G1890/Ga12G2790/Ga14G1704/Ga11G3670/Ga02G1364/Ga14G0187/Ga13G0324/Ga05G3003	0.0222469
MEblue	Molecular function	transferase activity	GO:0016747	5	Ga10G1767/Ga11G4019/Ga10G0455/Ga05G1434/Ga06G0526	0.0251356
MEbrown	Biological process	fatty acid biosynthetic process	GO:0006633	8	Ga06G2051/Ga10G0468/Ga09G0739/Ga04G1297/Ga08G2774/Ga06G1952/Ga06G1929/Ga01G0048	3.97e-06
MEbrown	Biological process	lipid biosynthetic process	GO:0008610	4	Ga06G2051/Ga10G0468/Ga09G0739/Ga01G0048	9.31e-05
MEbrown	Biological process	signal transduction	GO:0007165	9	Ga05G2668/Ga05G2987/Ga01G2800/Ga14G2044/Ga14G2045/Ga14G2048/Ga11G0387/Ga05G1643/Ga11G0426	0.0010394
MEbrown	Biological process	lipid metabolic process	GO:0006629	5	Ga01G1541/Ga02G0224/Ga04G2120/Ga06G0023/Ga10G1866	0.0138157
MEbrown	Molecular function	ADP binding	GO:0043531	9	Ga01G2800/Ga14G2044/Ga14G2045/Ga14G2048/Ga11G0164/Ga11G0387/Ga10G0769/Ga04G1861/Ga05G3834	0.00101808
MEbrown	Molecular function	transferase activity	GO:0016747	5	Ga06G2051/Ga10G1772/Ga10G0468/Ga09G0739/Ga01G0048	0.00859478
MEbrown	Molecular function	transmembrane transporter activity	GO:0022857	4	Ga01G1230/Ga10G1199/Ga13G2221/Ga05G2489	0.028879
MEbrown	Molecular function	hydrolase activity	GO:0004553	6	Ga03G0208/Ga07G1806/Ga09G2680/Ga11G0347/Ga02G0083/Ga05G2434	0.0389703
MEturquoise	Molecular function	ADP binding	GO:0043531	17	Ga11G0603/Ga03G1935/Ga05G4180/Ga11G0159/Ga11G0520/Ga11G0160/Ga11G1137/Ga13G2662/Ga13G2447/Ga05G4285/Ga03G0082/Ga10G0133/Ga11G0944/Ga11G0636/Ga11G0638/Ga05G4127/Ga05G4075	1.86e-06
MEturquoise	Molecular function	protein-disulfide reductase activity	GO:0047134	5	Ga03G0065/Ga03G0169/Ga03G0064/Ga03G0167/Ga03G0149	0.00312812
MEturquoise	Molecular function	oxidoreductase activity	GO:0016705	12	Ga10G0052/Ga07G0916/Ga06G1800/Ga13G0355/Ga05G1220/Ga05G0352/Ga06G0818/Ga08G1868/Ga12G2223/Ga05G1159/Ga03G0289/Ga11G2479	0.00936931
MEturquoise	Molecular function	aspartic-type endopeptidase activity	GO:0004190	5	Ga05G2954/Ga10G0833/Ga11G2460/Ga05G3025/Ga13G1759	0.0110232

[truncated: 2 more sheets: Table S11, Table S12]
